# Supplementary material for: Threats to and management of Natura 2000 protected areas relative to agricultural practices
Source: Conserv Biol. 2025 Nov 25;40(2):e70172. doi: 10.1111/cobi.70172 (PMC13036295; doi:10.1111/cobi.70172)
Supplement: Supplementary file 2 — Supporting data for running the code [file COBI-40-e70172-s004.xlsx]

## Sheet: Foglio1
Column name	Description	Comments
site	Code and name of the Natura 2000 site selected.
site_management	Whether the manager filling the survey is responsible for the entire Natura 2000 site selected or just part of it.
associated_sites	Any additional spatially overlapping site managed as a unique entity with the first selected site.
noaction	Whether any management is done in the site. "Yes" means some management is done.
agriculture (1, 2, 3….)	Implemented conservation measure related to agriculture and agriculture-related habitats. Each measure is in a different column
forestry (1, 2, 3…)	Implemented conservation measure related to forestry and forest-related habitats. Each measure is in a different column
resource_energy (1, 2, 3….)	Implemented conservation measure related to resources extraction and energy production. Each measure is in a different column.
transport (1, 2, 3….)	Implemented conservation measure related to development and operation of transport systems. Each measure is in a different column.
infrastructure (1, 2, 3….)	Implemented conservation measure related to residential, commercial, industrial and recreational infrastructures, operations and activities. Each measure is in a different column.
living_resources (1, 2, 3….)	Implemented conservation measure related to the effects of extraction and cultivation of biological living resources. Each measure is in a different column.
human_intrusion (1, 2, 3….)	Implemented conservation measure related to military installations and activities and other specific human activities. Each measure is in a different column.
alien_species (1, 2, 3….)	Implemented conservation measure related to alien and problematic native species. Each measure is in a different column.
pollution (1, 2, 3….)	Implemented conservation measure related to mixed source pollution and human-induced changes in hydraulic conditions for several uses. Each measure is in a different column.
natural_processes (1, 2, 3….)	Implemented conservation measure related to natural processes, geological events and natural catastrophes. Each measure is in a different column.
climate_change (1, 2, 3….)	Implemented conservation measure related to climate change Each measure is in a different column.
species_management (1, 2, 3….)	Implemented conservation measure related to management of species from the nature directives and other native species. Each measure is in a different column.
action	What is considered the most important conservation measure in the selected N2K site(s).	Note that this set of questions is possibly repeated 10 times. It was mandatory to give an answer on what was considered the most important question. It was then facultative to answer the same set of questions for the second most important measure and so on. The column names are always the same, but if answers are given for more than a measures, the column names for the following ones will be fol…
Id096	Period in which the previously selected measure was implemented.
other_timing	Whether the selected measure is permanent or not.
start1	Percentage of the N2K site that is affected by the previously selected action.
applicable	Whether it is not possible to specify a timing of the measure
threat (1, 2, 3….)	Which threats from the ones reported on the SDF are addressed by the selected measure. Each threat is in a different column.
category (2, 3)	To which category belongs any possible additional threat not reported in the SDF addressed by the selected measure.
specificThreat (2, 3)	Specific name of the additional threat addressed by the measure.
birds (1, 2, 3...)	Birds species listed in the Bird Directive addressed by the selected measure.
mammals (1, 2, 3…)	Mammals species listed in the Mamm Directive addressed by the selected measure.
reptiles (1, 2, 3…)	Reptiles species listed in the Habitat Directive addressed by the selected measure.
amphibians (1, 2, 3...)	Amphibians species listed in the Habitat Directive addressed by the selected measure.
fish (1, 2, 3…)	Fish species listed in the Habitat Directive addressed by the selected measure.
invertebrates (1, 2, 3…)	Invertebrates species listed in the Habitat Directive addressed by the selected measure.
plants (1, 2, 3…)	Plants species listed in the Habitat Directive addressed by the selected measure.
lichens (1, 2, 3…)	Lichens species listed in the Habitat Directive addressed by the selected measure.
additional_species	Any additional species addressed by the selected measure. Species names are separated by ";".
habitats (1, 2, 3…)	Habitats listed in the Habitat Directive addressed by the selected measure.
threat_final (1, 2, 3…)	Threats unaddressed by any management action in the selected N2K site(s), among the ones reported in the SDF.
t_agriculture (1, 2, 3…)	Additional threats related to "Agriculture" present in the site but not reported in the SDF.
t_forestry (1, 2, 3…)	Additional threats related to "Sylviculture, forestry" present in the site but not reported in the SDF.
t_mining (1, 2, 3…)	Additional threats related to "Mining, extraction of materials and energy production" present in the site but not reported in the SDF.
t_transport (1, 2, 3…)	Additional threats related to "Transportation and service corridors" present in the site but not reported in the SDF.
t_urbanisation (1, 2, 3…)	Additional threats related to "Urbanisation, residential and commercial development" present in the site but not reported in the SDF.
t_extraction_organism (1, 2, 3…)	Additional threats related to "Biological resource use other than agriculture & forestry" present in the site but not reported in the SDF.
t_human_intrusion (1, 2, 3…)	Additional threats related to "Human intrusions and disturbances " present in the site but not reported in the SDF.
t_pollution (1, 2, 3…)	Additional threats related to "Pollution" present in the site but not reported in the SDF.
t_alien_species (1, 2, 3…)	Additional threats related to "Invasive, other problematic species and genes" present in the site but not reported in the SDF.
t_system_modification (1, 2, 3…)	Additional threats related to "Natural System modifications" present in the site but not reported in the SDF.
t_natural_processes (1, 2, 3…)	Additional threats related to "Natural biotic and abiotic processes (without catastrophes)" present in the site but not reported in the SDF.
t_geological_events (1, 2, 3…)	Additional threats related to "Geological events, natural catastrophes" present in the site but not reported in the SDF.
t_climate_change (1, 2, 3…)	Additional threats related to "Climate change" present in the site but not reported in the SDF.
t_other (1, 2, 3…)	Additional threats present in the site but not reported in the SDF.
un_threat_final (1, 2, 3…)	Among the additionally selected threats not reported in the SDF, which ones are not addressed by any management action.
rank_list_1 (1, 2, 3…)	List of funding that have not been used.
rank_list_2 (1, 2, 3…)	List of funding used, ordered from the most important to the least important in different columns.
not_known	Selected if the person filling the questionnaire does not have information on the funding.
upload	Management plan.
final	Open text for any additional comment.
