# Supplementary material for: Threats to and management of Natura 2000 protected areas relative to agricultural practices
Source: Conserv Biol. 2025 Nov 25;40(2):e70172. doi: 10.1111/cobi.70172 (PMC13036295; doi:10.1111/cobi.70172)
Supplement: Supplementary file 3 — Supporting data for running the code [file COBI-40-e70172-s001.xlsx]

## Sheet: Sheet1
Category	action_name	subdivision_actions	subdivision_actions2	classif elie	class	class2		Explanation
None of the list	NA	NA	NA	NA	NA	NA		I = Actions that mitigate the impacts of damaging agricultural practices
Measures related to agriculture and agriculture-related habitats (CA)	CA01 Prevent conversion of natural and semi-natural habitats, and habitats of species into agricultural land	I	Measures preventing agricultural practices	too intensive	Agriculture	CA01		E = Conservation mesaures that help mantaining the benefits of non intensive practices
Measures related to agriculture and agriculture-related habitats (CA)	CA02 Restore small landscape features on agricultural land	I	Measures preventing agricultural practices	too intensive	Agriculture	CA02		too intensive = fight against too intensive agriclutural practices
Measures related to agriculture and agriculture-related habitats (CA)	CA03 Maintain existing extensive agricultural practices and agricultural landscape features	E	Measures supporting agricultural practices	not intensive enough	Agriculture	CA03		not intensive enough= first against not intensive enough agricultural practices
Measures related to agriculture and agriculture-related habitats (CA)	CA04 Reinstate appropriate agricultural practices to address abandonment, including mowing, grazing, burning or equivalent measures	E	Measures supporting agricultural practices	not intensive enough	Agriculture	CA04		too intensive or not intensive enough
Measures related to agriculture and agriculture-related habitats (CA)	CA05 Adapt mowing, grazing and other equivalent agricultural activities	E	Measures supporting agricultural practices	not intensive enough	Agriculture	CA05
Measures related to agriculture and agriculture-related habitats (CA)	CA06 Stop mowing, grazing and other equivalent agricultural activities	I	Measures preventing agricultural practices	too intensive	Agriculture	CA06
Measures related to agriculture and agriculture-related habitats (CA)	CA07 Recreate Annex I agricultural habitats	E	Measures supporting agricultural practices	not intensive enough	Agriculture	CA07
Measures related to agriculture and agriculture-related habitats (CA)	CA08 Adapt soil management practices in agriculture	Other	Measures of unspecified type related to agriculture	too intensive or not intensive enough	Agriculture	CA08
Measures related to agriculture and agriculture-related habitats (CA)	CA09 Manage the use of natural fertilisers and chemicals in agricultural (plant and animal) production	Other	Measures of unspecified type related to agriculture	too intensive or not intensive enough	Agriculture	CA09
Measures related to agriculture and agriculture-related habitats (CA)	CA10 Reduce/eliminate point pollution to surface or ground waters from agricultural activities	I	Measures preventing agricultural practices	too intensive	Agriculture	CA10
Measures related to agriculture and agriculture-related habitats (CA)	CA11 Reduce diffuse pollution to surface or ground waters from agricultural activities	I	Measures preventing agricultural practices	too intensive	Agriculture	CA11
Measures related to agriculture and agriculture-related habitats (CA)	CA12 Reduce/eliminate air pollution from agricultural activities	I	Measures preventing agricultural practices	too intensive	Agriculture	CA12
Measures related to agriculture and agriculture-related habitats (CA)	CA13 Reduce/eliminate marine pollution from agricultural activities	I	Measures preventing agricultural practices	too intensive	Agriculture	CA13
Measures related to agriculture and agriculture-related habitats (CA)	CA14 Reduce/eliminate soil pollution from agricultural activities	I	Measures preventing agricultural practices	too intensive	Agriculture	CA14
Measures related to agriculture and agriculture-related habitats (CA)	CA15 Manage drainage and irrigation operations and infrastructures in agriculture	Other	Measures of unspecified type related to agriculture	too intensive or not intensive enough	Agriculture	CA15
Measures related to agriculture and agriculture-related habitats (CA)	CA16 Other measures related to agricultural practices	Other	Measures of unspecified type related to agriculture	too intensive or not intensive enough	Agriculture	CA16
Measures related to forestry and forest-related habitats (CB)	CB01 Prevent conversion of (semi-) natural habitats into forests and of (semi-)natural forests into intensive forest plantation		Other		Forestry	Forestry
Measures related to forestry and forest-related habitats (CB)	CB02 Maintain existing traditional forest management and exploitation practices		Other		Forestry	Forestry
Measures related to forestry and forest-related habitats (CB)	CB03 Reinstate forest management and exploitation practices		Other		Forestry	Forestry
Measures related to forestry and forest-related habitats (CB)	CB04 Adapt/manage reforestation and forest regeneration		Other		Forestry	Forestry
Measures related to forestry and forest-related habitats (CB)	CB05 Adapt/change forest management and exploitation practices		Other		Forestry	Forestry
Measures related to forestry and forest-related habitats (CB)	CB06 Stop forest management and exploitation practices		Other		Forestry	Forestry
Measures related to forestry and forest-related habitats (CB)	CB07 Combat illegal logging		Other		Forestry	Forestry
Measures related to forestry and forest-related habitats (CB)	CB08 Restoration of Annex I forest habitats		Other		Forestry	Forestry
Measures related to forestry and forest-related habitats (CB)	CB09 Manage the use of chemicals for fertilisation, liming and pest control in forestry		Other		Forestry	Forestry
Measures related to forestry and forest-related habitats (CB)	CB10 Reduce diffuse pollution to surface or ground waters from forestry activities		Other		Forestry	Forestry
Measures related to forestry and forest-related habitats (CB)	CB11 Reduce air pollution from forestry activities		Other		Forestry	Forestry
Measures related to forestry and forest-related habitats (CB)	CB12 Reduce marine pollution from forestry activities		Other		Forestry	Forestry
Measures related to forestry and forest-related habitats (CB)	CB13 Reduce soil pollution from forestry activities		Other		Forestry	Forestry
Measures related to forestry and forest-related habitats (CB)	CB14 Manage drainage and irrigation operations and infrastructures		Other		Forestry	Forestry
Measures related to forestry and forest-related habitats (CB)	CB15 Other measures related to forestry practices		Other		Forestry	Forestry
Measures related to resources extraction and energy production (CC)	CC01 Adapt/manage extraction of non-energy resources		Other		Resource extraction	Resource extraction
Measures related to resources extraction and energy production (CC)	CC02 Adapt/manage exploitation of energy resources		Other		Resource extraction	Resource extraction
Measures related to resources extraction and energy production (CC)	CC03 Adapt/manage renewable energy installation, facilities and operation		Other		Resource extraction	Resource extraction
Measures related to resources extraction and energy production (CC)	CC04 Reduce impact of hydropower operation and infrastructure		Other		Resource extraction	Resource extraction
Measures related to resources extraction and energy production (CC)	CC05 Adapt/manage fossil energy installation, facilities and operation		Other		Resource extraction	Resource extraction
Measures related to resources extraction and energy production (CC)	CC06 Reduce impact of service corridors and networks		Other		Resource extraction	Resource extraction
Measures related to resources extraction and energy production (CC)	CC07 Habitat restoration/creation from resources, exploitation areas or areas damaged due to installation of renewable energy infrastructure		Other		Resource extraction	Resource extraction
Measures related to resources extraction and energy production (CC)	CC08 Manage/reduce/eliminate point pollution to surface or ground waters from resource exploitation and energy production		Other		Resource extraction	Resource extraction
Measures related to resources extraction and energy production (CC)	CC09 Manage/reduce/eliminate diffuse pollution to surface or ground waters from resource exploitation and energy production		Other		Resource extraction	Resource extraction
Measures related to resources extraction and energy production (CC)	CC10 Manage/reduce/eliminate air pollution from resource exploitation and energy production		Other		Resource extraction	Resource extraction
Measures related to resources extraction and energy production (CC)	CC11 Manage/reduce/eliminate marine pollution from resource exploitation and energy production		Other		Resource extraction	Resource extraction
Measures related to resources extraction and energy production (CC)	CC12 Reduce/eliminate noise, light, thermal and other forms of pollution related to resource exploitation and energy production		Other		Resource extraction	Resource extraction
Measures related to resources extraction and energy production (CC)	CC13 Manage water abstraction for resource extraction and energy production		Other		Resource extraction	Resource extraction
Measures related to resources extraction and energy production (CC)	CC14 Other measures related to extraction and energy exploitation activities		Other		Resource extraction	Resource extraction
Measures related to development and operation of transport systems (CE)	CE01 Reduce impact of transport operation and infrastructure		Other		Transports	Transports
Measures related to development and operation of transport systems (CE)	CE02 Manage/reduce/eliminate pollution to surface or ground water from transport		Other		Transports	Transports
Measures related to development and operation of transport systems (CE)	CE03 Manage/reduce/eliminate air pollution from transport		Other		Transports	Transports
Measures related to development and operation of transport systems (CE)	CE04 Manage/reduce/eliminate marine pollution from transport		Other		Transports	Transports
Measures related to development and operation of transport systems (CE)	CE05 Manage/reduce/eliminate noise, light and other forms of pollution from transport		Other		Transports	Transports
Measures related to development and operation of transport systems (CE)	CE06 Habitat restoration of areas impacted by transport		Other		Transports	Transports
Measures related to development and operation of transport systems (CE)	CE07 Other measures related to transport		Other		Transports	Transports
Measures related to residential, commercial, industrial and recreational infrastructures, operations and activities (CF)	CF01 Manage conversion of land for construction and development of infrastructure		Other		Urbanization	Urbanization
Measures related to residential, commercial, industrial and recreational infrastructures, operations and activities (CF)	CF02 Habitat restoration of areas impacted by residential, commercial, industrial and recreational infrastructure, operations and activities		Other		Urbanization	Urbanization
Measures related to residential, commercial, industrial and recreational infrastructures, operations and activities (CF)	CF03 Reduce impact of outdoor sports, leisure and recreational activities		Other		Urbanization	Urbanization
Measures related to residential, commercial, industrial and recreational infrastructures, operations and activities (CF)	CF04 Reduce/eliminate point source pollution to surface or ground waters from industrial, commercial, residential and recreational areas and activities		Other		Urbanization	Urbanization
Measures related to residential, commercial, industrial and recreational infrastructures, operations and activities (CF)	CF05 Reduce/eliminate diffuse pollution to surface or ground waters from industrial, commercial, residential and recreational areas and activities		Other		Urbanization	Urbanization
Measures related to residential, commercial, industrial and recreational infrastructures, operations and activities (CF)	CF06 Reduce/eliminate air pollution from industrial, commercial, residential and recreational areas and activities		Other		Urbanization	Urbanization
Measures related to residential, commercial, industrial and recreational infrastructures, operations and activities (CF)	CF07 Reduce/eliminate marine pollution from industrial, commercial, residential and recreational areas and activities		Other		Urbanization	Urbanization
Measures related to residential, commercial, industrial and recreational infrastructures, operations and activities (CF)	CF08 Reduce/eliminate marine contamination with litter		Other		Urbanization	Urbanization
Measures related to residential, commercial, industrial and recreational infrastructures, operations and activities (CF)	CF09 Reduce/eliminate noise, light, heat or other forms pollution from industrial, commercial, residential and recreational areas and activities		Other		Urbanization	Urbanization
Measures related to residential, commercial, industrial and recreational infrastructures, operations and activities (CF)	CF10 Manage changes in hydrological and coastal systems and regimes for construction and development		Other		Urbanization	Urbanization
Measures related to residential, commercial, industrial and recreational infrastructures, operations and activities (CF)	CF11 Manage water abstraction for public supply and for industrial and commercial use		Other		Urbanization	Urbanization
Measures related to residential, commercial, industrial and recreational infrastructures, operations and activities (CF)	CF12 Other measures related to residential, commercial, industrial and recreational infrastructures, operations and activities		Other		Urbanization	Urbanization
Measures related to the effects of extraction and cultivation of biological living resources (CG)	CG01 Management of professional/commercial fishing (including shellfish and seaweed harvesting)		Other		Species exploitation	Species exploitation
Measures related to the effects of extraction and cultivation of biological living resources (CG)	CG02 Management of hunting, recreational fishing and recreational or commercial harvesting or collection of plants		Other		Species exploitation	Species exploitation
Measures related to the effects of extraction and cultivation of biological living resources (CG)	CG03 Reducing the impact of (re-) stocking for fishing and hunting, of artificial feeding and predator control		Other		Species exploitation	Species exploitation
Measures related to the effects of extraction and cultivation of biological living resources (CG)	CG04 Control/eradication of illegal killing, fishing and harvesting		Other		Species exploitation	Species exploitation
Measures related to the effects of extraction and cultivation of biological living resources (CG)	CG05 Reduce bycatch and incidental killing of non-target species		Other		Species exploitation	Species exploitation
Measures related to the effects of extraction and cultivation of biological living resources (CG)	CG06 Reduce impact of lead poisoning		Other		Species exploitation	Species exploitation
Measures related to the effects of extraction and cultivation of biological living resources (CG)	CG07 Manage changes in coastal conditions for marine aquaculture		Other		Species exploitation	Species exploitation
Measures related to the effects of extraction and cultivation of biological living resources (CG)	CG08 Reduce/eliminate marine pollution from marine aquaculture		Other		Species exploitation	Species exploitation
Measures related to the effects of extraction and cultivation of biological living resources (CG)	CG09 Other measures to reduce impacts from marine aquaculture infrastructures and operation		Other		Species exploitation	Species exploitation
Measures related to the effects of extraction and cultivation of biological living resources (CG)	CG10 Manage water abstraction and modifications of hydrological conditions for freshwater aquaculture		Other		Species exploitation	Species exploitation
Measures related to the effects of extraction and cultivation of biological living resources (CG)	CG11 Reduce/eliminate point source pollution to surface waters from freshwater aquaculture		Other		Species exploitation	Species exploitation
Measures related to the effects of extraction and cultivation of biological living resources (CG)	CG12 Reduce/eliminate diffuse pollution to surface waters from freshwater aquaculture		Other		Species exploitation	Species exploitation
Measures related to the effects of extraction and cultivation of biological living resources (CG)	CG13 Reduce/eliminate marine pollution from freshwater aquaculture		Other		Species exploitation	Species exploitation
Measures related to the effects of extraction and cultivation of biological living resources (CG)	CG14 Other measures to reduce impacts of freshwater aquaculture infrastructures and operation		Other		Species exploitation	Species exploitation
Measures related to the effects of extraction and cultivation of biological living resources (CG)	CG15 Other measures related to exploitation of species		Other		Species exploitation	Species exploitation
Measures related to military installations and activities and other specific human activities (CH)	CH01 Reduce impact of military installations and activities		Other		Human disturbance	Human disturbance
Measures related to military installations and activities and other specific human activities (CH)	CH02 Adapt/maintain military activities		Other		Human disturbance	Human disturbance
Measures related to military installations and activities and other specific human activities (CH)	CH03 Reduce impact of other specific human actions		Other		Human disturbance	Human disturbance
Measures related to alien and problematic native species (CI)	CI01 Early detection and rapid eradication of invasive alien species of Union concern		Other		Problematic species	Problematic species
Measures related to alien and problematic native species (CI)	CI02 Management, control or eradication of established invasive alien species of Union concern		Other		Problematic species	Problematic species
Measures related to alien and problematic native species (CI)	CI03 Management, control or eradication of other invasive alien species		Other		Problematic species	Problematic species
Measures related to alien and problematic native species (CI)	CI04 DO NOT USE Management, control or eradication of other alien species		Other		Problematic species	Problematic species
Measures related to alien and problematic native species (CI)	CI05 Management of problematic native species		Other		Problematic species	Problematic species
Measures related to alien and problematic native species (CI)	CI06 Other measures related to problematic species		Other		Problematic species	Problematic species
Measures related to alien and problematic native species (CI)	CI07 Controlling and eradicating plant and animal diseases, pathogens and pests		Other		Problematic species	Problematic species
Measures related to mixed source pollution and human-induced changes in hydraulic conditions for several uses (CJ)	CJ01 Reduce impact of mixed source pollution		Other		Pollution	Pollution
Measures related to mixed source pollution and human-induced changes in hydraulic conditions for several uses (CJ)	CJ02 Reduce impact of multi-purpose hydrological changes		Other		Pollution	Pollution
Measures related to mixed source pollution and human-induced changes in hydraulic conditions for several uses (CJ)	CJ03 Restore habitats impacted by multi-purpose hydrological changes		Other		Pollution	Pollution
Measures related to mixed source pollution and human-induced changes in hydraulic conditions for several uses (CJ)	CJ04 Other measures related to mixed source pollution and multi-purpose human-induced changes in hydraulic conditions		Other		Pollution	Pollution
Measures related to natural processes, geological events and natural catastrophes (CL)	CL01 Management of habitats (others than agriculture and forest) to slow, stop or reverse natural processes		Other		Natural systems and processes	Natural systems and processes
Measures related to natural processes, geological events and natural catastrophes (CL)	CL02 Minimise/prevent impacts of geological and natural catastrophes		Other		Natural systems and processes	Natural systems and processes
Measures related to natural processes, geological events and natural catastrophes (CL)	CL03 Restore habitats following geological and natural catastrophes		Other		Natural systems and processes	Natural systems and processes
Measures related to natural processes, geological events and natural catastrophes (CL)	CL04 Other measures related to natural processes		Other		Natural systems and processes	Natural systems and processes
Measures related to climate change (CN)	CN01 Adopt climate change mitigation measures		Other		Climate change	Climate change
Measures related to climate change (CN)	CN02 Implement climate change adaptation measures		Other		Climate change	Climate change
Measures related to management of species from the nature directives and other native species (CS)	CS01 Reinforce populations of species from the directives		Other		Species-specific measures	Species-specific measures
Measures related to management of species from the nature directives and other native species (CS)	CS02 Reintroduce species from the directives		Other		Species-specific measures	Species-specific measures
Measures related to management of species from the nature directives and other native species (CS)	CS03 Improvement of habitat of species from the directives		Other		Species-specific measures	Species-specific measures
Measures related to management of species from the nature directives and other native species (CS)	CS04 Manage other native species		Other		Species-specific measures	Species-specific measures
Measures outside the Member State (CX)	CX01 Support conservation measures in another EU Member State		Other		Other	Other
Measures outside the Member State (CX)	CX02 Support conservation measures in countries outside the EU		Other		Other	Other
None	None		Other		None	None
