# Supplementary material for: Threats to and management of Natura 2000 protected areas relative to agricultural practices
Source: Conserv Biol. 2025 Nov 25;40(2):e70172. doi: 10.1111/cobi.70172 (PMC13036295; doi:10.1111/cobi.70172)
Supplement: Supplementary file 4 — Supporting data for running the code [file COBI-40-e70172-s003.xlsx]

## Sheet: Sheet1
HABITATCODE	Category
N01	Other	Info downloaded from https://cdr.eionet.europa.eu/help/natura2000/Documents/NATHABS_HABCODE_090416.pdf
N02	Other
N03	Other
N04	Other
N05	Other
N06	Other
N07	Other
N08	Other
N09	Grassland
N10	Grassland
N11	Grassland
N12	Grassland
N13	Grassland
N14	Grassland
N15	Grassland
N16	Forest
N17	Forest
N18	Forest
N19	Forest
N20	Forest
N21	Forest
N22	Other
N23	Other
N24	Other
N25	Grassland
N26	Forest
N27	Grassland
