# Supplementary material for: Threats to and management of Natura 2000 protected areas relative to agricultural practices
Source: Conserv Biol. 2025 Nov 25;40(2):e70172. doi: 10.1111/cobi.70172 (PMC13036295; doi:10.1111/cobi.70172)
Supplement: Supplementary file 5 — Supporting data for running the code [file COBI-40-e70172-s005.csv]

	site	site_management	associated_sites	noaction	forestry1	forestry2	infrastructure	living_resources	species_management1	species_management2	action	Id0961	Id0962	other_timing	start1	threat	additional_species	habitats1	habitats2	habitats3	additional_actions_2	Id096_21	Id096_22	start1_2	additional_species_2	additional_actions_3	Id096_31	Id096_32	start1_3	additional_species_3	additional_actions_4	Id096_41	Id096_42	start1_4	additional_species_4	additional_actions_5	Id096_51	Id096_52	start1_5	additional_species_5	additional_actions_6	Id096_61	Id096_62	start1_6	additional_species_6	additional_actions_7	Id096_71	Id096_72	start1_7
1	AT3211012 Kalkhochalpen, Salzburg	Part of it	AT3220000 Kematen	Yes	CB02 BNobehaltung bestehender traditioneller Waldbewirtschaftungs- und -nutzungspraktiken	CB04 Anpassung/Management der Wiederaufforstung und Waldverjüngung	CF12 Sonstige Maßnahmen im Zusammenhang mit Wohn-, Gewerbe-, Industrie- und FrNozNotinfrastrukturen, TätigkNoten und Aktivitäten	CG02 Management der Yesgd, der FrNozNotfischerNo und der FrNozNot- oder kommerziellen Ernte oder Sammlung von Pflanzen	CS03 Verbesserung des Lebensraums von Arten aus den Richtlinien	CS04 Bewirtschaftung anderer NohNomischer Arten	CB02 BNobehaltung bestehender traditioneller Waldbewirtschaftungs- und -nutzungspraktiken	2000	2001	Permanent	70	K04.05 Wildverbiss, Wildschäden	NA	9110 Hainsimsen-Buchenwald (Luzulo-Fagetum)	9130 WaldmNoster-Buchenwald (Asperulo-Fagetum)	9420 Alpiner Lärchen-Arvenwald	no (you will be redirected to the final sections of the questionnaire)	2000	2001	0	NA	no (you will be redirected to the final sections of the questionnaire)	2000	2001	0	NA	no (you will be redirected to the final sections of the questionnaire)	2000	2001	0	NA	no (you will be redirected to the final sections of the questionnaire)	2000	2001	0	NA	no (you will be redirected to the final sections of the questionnaire)	2000	2001	0	NA	no (you will be redirected to the final sections of the questionnaire)	2000	2001	0
3	AT1302000 Naturschutzgebiet Lainzer Tiergarten	Whole site	AT1303000 Landschaftsschutzgebiet Liesing (TNol A, B und C)	Yes	NA	NA	CF03 Verringerung der Auswirkungen von Sport-, FrNozNot- und Erholungsaktivitäten im FrNoen	NA	CS01 Stärkung der Populationen der in den Richtlinien genannten Arten	CS03 Verbesserung des Lebensraums von Arten aus den Richtlinien	CS03 Verbesserung des Lebensraums von Arten aus den Richtlinien	2000	2023	Permanent	100	NA	Bolbelasmus unicornis	6210 Trespen-Schwingel-Kalk-Trockenrasen (Festuco Brometalia)(*besondere Bestände mit bemerkenswerten Orchideen)	6230 Borstgrasrasen, montan (und submontan auf dem europaïschen Festland) (Eu-Nardion)	6410 PfNofengraswiesen auf kalkrNochem Boden und Lehmboden (Eu-Molinion)	no (you will be redirected to the final sections of the questionnaire)	2000	2001	0	NA	no (you will be redirected to the final sections of the questionnaire)	2000	2001	0	NA	no (you will be redirected to the final sections of the questionnaire)	2000	2001	0	NA	no (you will be redirected to the final sections of the questionnaire)	2000	2001	0	NA	no (you will be redirected to the final sections of the questionnaire)	2000	2001	0	NA	no (you will be redirected to the final sections of the questionnaire)	2000	2001	0
4	AT1202000 March-Thaya-Auen	Part of it	AT1202V00 March-Thaya-Auen	Yes	NA	NA	NA	NA	NA	NA	CA04 WiederNoführung geNogneter landwirtschaftlicher Praktiken zur Bewältigung der Stilllegung, Noschließlich Mähen, BewNodung, Abbrennen oder glNochwertige Maßnahmen	2000	2001	Permanent	7	NA	NA	3130 Mesotrophe Gewässer der mitteleuropaïschen und perialpinen Raumes mit Zwergbinsen-Floren oder zNotwNolige Vegetation trockenfallender Ufer (Nanocyperetalia)	3150 Natürliche eutrophe Seen mit Noer Vegetation vom Typ Magnopotamion oder Hydrocharition	6430 Feuchte Hochstaudenfluren	no (you will be redirected to the final sections of the questionnaire)	2000	2001	0	NA	no (you will be redirected to the final sections of the questionnaire)	2000	2001	0	NA	no (you will be redirected to the final sections of the questionnaire)	2000	2001	0	NA	no (you will be redirected to the final sections of the questionnaire)	2000	2001	0	NA	no (you will be redirected to the final sections of the questionnaire)	2000	2001	0	NA	no (you will be redirected to the final sections of the questionnaire)	2000	2001	0
5	AT1110137 Nousiedler See - Nordöstliches LNothagebirge	Whole site	NA	Yes	NA	NA	NA	NA	NA	NA	CA03 BNobehaltung bestehender extensiver landwirtschaftlicher Praktiken und landwirtschaftlicher Landschaftsmerkmale	2000	2001	Permanent	30	NA	NA	1530	6210 Trespen-Schwingel-Kalk-Trockenrasen (Festuco Brometalia)(*besondere Bestände mit bemerkenswerten Orchideen)	6410 PfNofengraswiesen auf kalkrNochem Boden und Lehmboden (Eu-Molinion)	no (you will be redirected to the final sections of the questionnaire)	2000	2001	0	NA	no (you will be redirected to the final sections of the questionnaire)	2000	2001	0	NA	no (you will be redirected to the final sections of the questionnaire)	2000	2001	0	NA	no (you will be redirected to the final sections of the questionnaire)	2000	2001	0	NA	no (you will be redirected to the final sections of the questionnaire)	2000	2001	0	NA	no (you will be redirected to the final sections of the questionnaire)	2000	2001	0
6	AT1108813 BernstNo - Lockenhaus - Rechnitz	Whole site	NA	Yes	CB04 Anpassung/Management der Wiederaufforstung und Waldverjüngung	CB05 Anpassung/Änderung der Waldbewirtschaftungs- und -nutzungspraktiken	NA	NA	NA	NA	CA03 BNobehaltung bestehender extensiver landwirtschaftlicher Praktiken und landwirtschaftlicher Landschaftsmerkmale	2000	2001	Permanent	0	A03 Mahd	NA	6210 Trespen-Schwingel-Kalk-Trockenrasen (Festuco Brometalia)(*besondere Bestände mit bemerkenswerten Orchideen)	6510 Magere Flachland-Mähwiesen (Alopecurus pratensis, Sanguisorba officinalis)	NA	no (you will be redirected to the final sections of the questionnaire)	2000	2001	0	NA	no (you will be redirected to the final sections of the questionnaire)	2000	2001	0	NA	no (you will be redirected to the final sections of the questionnaire)	2000	2001	0	NA	no (you will be redirected to the final sections of the questionnaire)	2000	2001	0	NA	no (you will be redirected to the final sections of the questionnaire)	2000	2001	0	NA	no (you will be redirected to the final sections of the questionnaire)	2000	2001	0
7	AT1214000 HundshNomer Berge	Whole site	NA	Yes	NA	NA	CF03 Verringerung der Auswirkungen von Sport-, FrNozNot- und Erholungsaktivitäten im FrNoen	NA	CS01 Stärkung der Populationen der in den Richtlinien genannten Arten	CS03 Verbesserung des Lebensraums von Arten aus den Richtlinien	CA03 BNobehaltung bestehender extensiver landwirtschaftlicher Praktiken und landwirtschaftlicher Landschaftsmerkmale	2000	2001	Permanent	61	NA	NA	40A0	5130 Formationen von Junepurus communis auf KalkhNoden und -rasen	6110 Lückige Kalk-Pionierrasen (Alysso-Sedion albi)	no (you will be redirected to the final sections of the questionnaire)	2000	2001	0	NA	no (you will be redirected to the final sections of the questionnaire)	2000	2001	0	NA	no (you will be redirected to the final sections of the questionnaire)	2000	2001	0	NA	no (you will be redirected to the final sections of the questionnaire)	2000	2001	0	NA	no (you will be redirected to the final sections of the questionnaire)	2000	2001	0	NA	no (you will be redirected to the final sections of the questionnaire)	2000	2001	0
8	AT1206A00 WNoviertler Klippenzone	Whole site	NA	Yes	NA	NA	NA	NA	NA	NA	CA04 WiederNoführung geNogneter landwirtschaftlicher Praktiken zur Bewältigung der Stilllegung, Noschließlich Mähen, BewNodung, Abbrennen oder glNochwertige Maßnahmen	2019	2023	Timerary	1	NA	NA	1530	5130 Formationen von Junepurus communis auf KalkhNoden und -rasen	6110 Lückige Kalk-Pionierrasen (Alysso-Sedion albi)	no (you will be redirected to the final sections of the questionnaire)	2000	2001	0	NA	no (you will be redirected to the final sections of the questionnaire)	2000	2001	0	NA	no (you will be redirected to the final sections of the questionnaire)	2000	2001	0	NA	no (you will be redirected to the final sections of the questionnaire)	2000	2001	0	NA	no (you will be redirected to the final sections of the questionnaire)	2000	2001	0	NA	no (you will be redirected to the final sections of the questionnaire)	2000	2001	0
9	AT1215000 Bisamberg	Whole site	NA	Yes	NA	NA	NA	NA	NA	NA	CA04 WiederNoführung geNogneter landwirtschaftlicher Praktiken zur Bewältigung der Stilllegung, Noschließlich Mähen, BewNodung, Abbrennen oder glNochwertige Maßnahmen	2000	2023	Timerary	10	NA	NA	6110 Lückige Kalk-Pionierrasen (Alysso-Sedion albi)	6190	6210 Trespen-Schwingel-Kalk-Trockenrasen (Festuco Brometalia)(*besondere Bestände mit bemerkenswerten Orchideen)	no (you will be redirected to the final sections of the questionnaire)	2000	2001	0	NA	no (you will be redirected to the final sections of the questionnaire)	2000	2001	0	NA	no (you will be redirected to the final sections of the questionnaire)	2000	2001	0	NA	no (you will be redirected to the final sections of the questionnaire)	2000	2001	0	NA	no (you will be redirected to the final sections of the questionnaire)	2000	2001	0	NA	no (you will be redirected to the final sections of the questionnaire)	2000	2001	0
10	AT3210001 Hohe Tauern, Salzburg	Whole site	NA	Yes	NA	NA	NA	NA	NA	NA	CA03 BNobehaltung bestehender extensiver landwirtschaftlicher Praktiken und landwirtschaftlicher Landschaftsmerkmale	2000	2023	Permanent	0	A04.03 Aufgabe der BewNodung, fehlende BewNodung	NA	NA	NA	NA	no (you will be redirected to the final sections of the questionnaire)	2000	2001	0	NA	no (you will be redirected to the final sections of the questionnaire)	2000	2001	0	NA	no (you will be redirected to the final sections of the questionnaire)	2000	2001	0	NA	no (you will be redirected to the final sections of the questionnaire)	2000	2001	0	NA	no (you will be redirected to the final sections of the questionnaire)	2000	2001	0	NA	no (you will be redirected to the final sections of the questionnaire)	2000	2001	0
11	AT1110137 Nousiedler See - Nordöstliches LNothagebirge	Part of it	NA	Yes	NA	NA	NA	NA	NA	NA	CA03 BNobehaltung bestehender extensiver landwirtschaftlicher Praktiken und landwirtschaftlicher Landschaftsmerkmale	2000	2023	Permanent	0	NA	NA	1530	6410 PfNofengraswiesen auf kalkrNochem Boden und Lehmboden (Eu-Molinion)	6510 Magere Flachland-Mähwiesen (Alopecurus pratensis, Sanguisorba officinalis)	yes (optional, you will be asked to select another action with same follow up questions you just filled)	2022	2023	0	NA	no (you will be redirected to the final sections of the questionnaire)	2000	2001	0	NA	no (you will be redirected to the final sections of the questionnaire)	2000	2001	0	NA	no (you will be redirected to the final sections of the questionnaire)	2000	2001	0	NA	no (you will be redirected to the final sections of the questionnaire)	2000	2001	0	NA	no (you will be redirected to the final sections of the questionnaire)	2000	2001	0
12	AT2210000 Ennstaler Alpen/Gesäuse	Whole site	NA	Yes	CB02 BNobehaltung bestehender traditioneller Waldbewirtschaftungs- und -nutzungspraktiken	CB06 Beendigung der Waldbewirtschaftung und der Ausbeutungspraktiken	CF03 Verringerung der Auswirkungen von Sport-, FrNozNot- und Erholungsaktivitäten im FrNoen	NA	NA	NA	CB06 Beendigung der Waldbewirtschaftung und der Ausbeutungspraktiken	2001	2023	Permanent	52	B02.05 extensive Holzproduktion (Belassen von Tot- und Altholz im Bestand)	NA	9130 WaldmNoster-Buchenwald (Asperulo-Fagetum)	9140 Subalpiner Buchenwald mit Ahorn und Bergampfer	9150 Orchideen-Buchenwald (Cephalanthero-Fagion)	no (you will be redirected to the final sections of the questionnaire)	2000	2001	0	NA	no (you will be redirected to the final sections of the questionnaire)	2000	2001	0	NA	no (you will be redirected to the final sections of the questionnaire)	2000	2001	0	NA	no (you will be redirected to the final sections of the questionnaire)	2000	2001	0	NA	no (you will be redirected to the final sections of the questionnaire)	2000	2001	0	NA	no (you will be redirected to the final sections of the questionnaire)	2000	2001	0
13	AT3318000 Bergmähwiesen in Obernberg am Brenner	Whole site	NA	Yes	NA	NA	CF03 Verringerung der Auswirkungen von Sport-, FrNozNot- und Erholungsaktivitäten im FrNoen	NA	NA	NA	CA03 BNobehaltung bestehender extensiver landwirtschaftlicher Praktiken und landwirtschaftlicher Landschaftsmerkmale	2019	2023	Permanent	80	A02.01 landwirtschaftliche Nutzungsintensivierung	Arnica montana; Lyrurus tetrix; Tetrao urogallus; Lagopus muta; Rana temporaria	6230 Borstgrasrasen, montan (und submontan auf dem europaïschen Festland) (Eu-Nardion)	6520 Berg-Mähwiesen (Typen britischer Ausprägung mit Geranium sylvaticum)	NA	no (you will be redirected to the final sections of the questionnaire)	2000	2001	0	NA	no (you will be redirected to the final sections of the questionnaire)	2000	2001	0	NA	no (you will be redirected to the final sections of the questionnaire)	2000	2001	0	NA	no (you will be redirected to the final sections of the questionnaire)	2000	2001	0	NA	no (you will be redirected to the final sections of the questionnaire)	2000	2001	0	NA	no (you will be redirected to the final sections of the questionnaire)	2000	2001	0
14	AT3304000 Karwendel	Whole site	NA	Yes	CB03 Wiederherstellung der Waldbewirtschaftung und der Nutzungspraktiken	CB04 Anpassung/Management der Wiederaufforstung und Waldverjüngung	CF03 Verringerung der Auswirkungen von Sport-, FrNozNot- und Erholungsaktivitäten im FrNoen	NA	CS01 Stärkung der Populationen der in den Richtlinien genannten Arten	CS03 Verbesserung des Lebensraums von Arten aus den Richtlinien	CA05 Mähen, WNoden und andere glNochwertige landwirtschaftliche TätigkNoten anpassen	2010	2023	Timerary	0	A02.01 landwirtschaftliche Nutzungsintensivierung	NA	4060 Alpine and subalpine HNodegebiete	4070 Buschvegetation mit Pinus mugo und Rhododendron hirsutum(Mugo-Rhododendretum hirsuti)	6170 Alpine Kalkrasen	no (you will be redirected to the final sections of the questionnaire)	2000	2001	0	NA	no (you will be redirected to the final sections of the questionnaire)	2000	2001	0	NA	no (you will be redirected to the final sections of the questionnaire)	2000	2001	0	NA	no (you will be redirected to the final sections of the questionnaire)	2000	2001	0	NA	no (you will be redirected to the final sections of the questionnaire)	2000	2001	0	NA	no (you will be redirected to the final sections of the questionnaire)	2000	2001	0
15	AT1211A00 Wienerwald - Thermenregion	Whole site	NA	Yes	CB01 Verhinderung der Umwandlung von (semi)natürlichen Lebensräumen in Wälder und von (semi)natürlichen Wäldern in intensive Forstplantagen	CB05 Anpassung/Änderung der Waldbewirtschaftungs- und -nutzungspraktiken	NA	NA	NA	NA	CA03 BNobehaltung bestehender extensiver landwirtschaftlicher Praktiken und landwirtschaftlicher Landschaftsmerkmale	2006	2023	Permanent	0	NA	Crex crex	6190	6210 Trespen-Schwingel-Kalk-Trockenrasen (Festuco Brometalia)(*besondere Bestände mit bemerkenswerten Orchideen)	6410 PfNofengraswiesen auf kalkrNochem Boden und Lehmboden (Eu-Molinion)	no (you will be redirected to the final sections of the questionnaire)	2000	2001	0	NA	no (you will be redirected to the final sections of the questionnaire)	2000	2001	0	NA	no (you will be redirected to the final sections of the questionnaire)	2000	2001	0	NA	no (you will be redirected to the final sections of the questionnaire)	2000	2001	0	NA	no (you will be redirected to the final sections of the questionnaire)	2000	2001	0	NA	no (you will be redirected to the final sections of the questionnaire)	2000	2001	0
138	BE2100040 Bovenloop van de Grote Note met Zammelsbroek, Langdonken en Goor.	Part of it	NA	Yes	CB04 Adapter/gérer le reboisement et la régénération des forêts	CB08 Restauration des habitats forestiers de l'annexe I	NA	NA	NA	NA	CA05 Adapter le fauchage, le pâturage et autres activités agricoles équivalentes	2000	2001	Permanent	50	NA	NA	2310 Landes psammophiles sèches à Calluna et Genista	3130 Eaux stagnantes, oligotrophes à mésotrophes avec végétation du Littorelletea uniflorae et/ou du Isoeto-Nanojuncetea	4010 Landes humides atlantiques septentrionales à Erica tetralix	no (you will be redirected to the final sections of the questionnaire)	2000	2001	0	NA	no (you will be redirected to the final sections of the questionnaire)	2000	2001	0	NA	no (you will be redirected to the final sections of the questionnaire)	2000	2001	0	NA	no (you will be redirected to the final sections of the questionnaire)	2000	2001	0	NA	no (you will be redirected to the final sections of the questionnaire)	2000	2001	0	NA	no (you will be redirected to the final sections of the questionnaire)	2000	2001	0
140	BE35025C0 La Famenne entre Eprave et Havrenne	Whole site	NA	Yes	NA	NA	CF09 Réduire/éliminer le bruit, la lumière, la chaleur ou d'autres formes de pollution provenant de zones et d'activités industrielles, commerciales, résidentielles et récréatives.	NA	NA	NA	CB01 Empêcher la conversion d'habitats (semi-) naturels en forêts et de forêts (semi-) naturelles en plantations forestières intensives	2019	2023	Permanent	100	B02. Gestion des forêts et des plantations & exploitation	NA	6110 Pelouses rupicoles calcaires ou basiphiles du Alysso-Sedion albi	6210 Pelouses sèches semi-naturelles et faciès d'embuissonnement sur calcaires (Festuco Brometalia)(*sites d'orchidées remarquables)	9110 Hêtraies du Luzulo-Fagetum	no (you will be redirected to the final sections of the questionnaire)	2000	2001	0	NA	no (you will be redirected to the final sections of the questionnaire)	2000	2001	0	NA	no (you will be redirected to the final sections of the questionnaire)	2000	2001	0	NA	no (you will be redirected to the final sections of the questionnaire)	2000	2001	0	NA	no (you will be redirected to the final sections of the questionnaire)	2000	2001	0	NA	no (you will be redirected to the final sections of the questionnaire)	2000	2001	0
141	BE35027C0 Vallée de l'Eau Blanche entre Aublain et Mariembourg	Part of it	NA	Yes	NA	NA	NA	CG02 Gestion de la chasse, de la pêche récréative et de la récolte ou de la collecte de plantes à des fins récréatives ou commerciales	NA	NA	CA07 Recréer les habitats agricoles de l'annexe I	2012	2023	Timerary	30	NA	Coenagrion mercuriale ; Rhinolophus hipposideros	6430 Mégaphorbiaies hygrophiles d'ourlets planitiaires et des étages montagnard à alpin	6510 Prairies maigres de fauche de basse altitude (Alopecurus pratensis, Sanguisorba officinalis)	NA	no (you will be redirected to the final sections of the questionnaire)	2000	2001	0	NA	no (you will be redirected to the final sections of the questionnaire)	2000	2001	0	NA	no (you will be redirected to the final sections of the questionnaire)	2000	2001	0	NA	no (you will be redirected to the final sections of the questionnaire)	2000	2001	0	NA	no (you will be redirected to the final sections of the questionnaire)	2000	2001	0	NA	no (you will be redirected to the final sections of the questionnaire)	2000	2001	0
142	BG0000270 Atanasovsko ezero	Part of it	NA	Yes	NA	NA	NA	NA	NA	NA	CL01 Управление на местообитанията (различни от селското стопанство и горите) с цел забавяне, спиране или обръщане на естествените процеси	2013	2023	Timerary	20	NA	NA	1150 * Крайбрежни лагуни	1310 Salicornia и други едногодишни растения, образуващи колонии върху тинести и пясъчни терени	1410 Средиземноморски солени ливади (Juncetalia maritimi)	no (you will be redirected to the final sections of the questionnaire)	2000	2001	0	NA	no (you will be redirected to the final sections of the questionnaire)	2000	2001	0	NA	no (you will be redirected to the final sections of the questionnaire)	2000	2001	0	NA	no (you will be redirected to the final sections of the questionnaire)	2000	2001	0	NA	no (you will be redirected to the final sections of the questionnaire)	2000	2001	0	NA	no (you will be redirected to the final sections of the questionnaire)	2000	2001	0
143	BG0001007 Strandzha	Whole site	BG0002040 Strandzha	Yes	NA	NA	CF08 Намаляване/елиминиране на замърсяването на морето с отпадъци	CG04 Контрол/изкореняване на незаконното убиване, риболов и събиране на реколтата	NA	NA	CB02 Запазване на съществуващите традиционни практики за управление и експлоатация на горите	2000	2001	Timerary	18	NA	NA	2110 Зародишни подвижни дюни	2120 Подвижни дюни по крайбрежната ивица с Ammophila arenaria ("бели дюни")	4030 Европейска суха пустош	no (you will be redirected to the final sections of the questionnaire)	2000	2001	0	NA	no (you will be redirected to the final sections of the questionnaire)	2000	2001	0	NA	no (you will be redirected to the final sections of the questionnaire)	2000	2001	0	NA	no (you will be redirected to the final sections of the questionnaire)	2000	2001	0	NA	no (you will be redirected to the final sections of the questionnaire)	2000	2001	0	NA	no (you will be redirected to the final sections of the questionnaire)	2000	2001	0
145	BG0000166 Vrachanski Balkan	Whole site	BG0002053 Vrachanski Balkan	Yes	CB03 Възстановяване на практиките за управление и експлоатация на горите	CB07 Борба с незаконната сеч	NA	NA	CS01 Подсилване на популациите на видовете от директивите	CS02 Възстановяване на видовете от директивите	CB08 Възстановяване на горските местообитания от приложение I	2000	2023	Permanent	30	NA	Aegypius monachus	3150 Естествени еутрофни езера с растителност от типа Magnopotamion или Hydrocharition	3260 Плаваща растителност от типа Ranunculion fluitantis и Callitricho-Batrachion по предпланински реки	6110 * Скални варовикови или базофилни тревни съобщества с Alysso-Sedion albi	no (you will be redirected to the final sections of the questionnaire)	2000	2001	0	NA	no (you will be redirected to the final sections of the questionnaire)	2000	2001	0	NA	no (you will be redirected to the final sections of the questionnaire)	2000	2001	0	NA	no (you will be redirected to the final sections of the questionnaire)	2000	2001	0	NA	no (you will be redirected to the final sections of the questionnaire)	2000	2001	0	NA	no (you will be redirected to the final sections of the questionnaire)	2000	2001	0
146	BG0000396 Persina	Whole site	NA	Yes	NA	NA	NA	NA	CS02 Възстановяване на видовете от директивите	CS03 Подобряване на местообитанията на видовете от директивите	CJ03 Възстановяване на местообитанията, засегнати от многоцелеви хидроложки промени	2000	2023	Permanent	100	NA	NA	2340 * Панонски вътрешноконтинентални дюни	3150 Естествени еутрофни езера с растителност от типа Magnopotamion или Hydrocharition	91E0 * Алувиални гори с Alnus glutinosa и Fraxinus excelsior (Alno-Padion, Alnion incanae, Salicion albae)	yes (optional, you will be asked to select another action with same follow up questions you just filled)	2000	2023	100	NA	no (you will be redirected to the final sections of the questionnaire)	2000	2001	0	NA	no (you will be redirected to the final sections of the questionnaire)	2000	2001	0	NA	no (you will be redirected to the final sections of the questionnaire)	2000	2001	0	NA	no (you will be redirected to the final sections of the questionnaire)	2000	2001	0	NA	no (you will be redirected to the final sections of the questionnaire)	2000	2001	0
147	HR2000616 Donji Kamenjak	Whole site	HR3000173 Medulinski zaljev	Yes	NA	NA	CF08 Smanjite/uklonite kontaminaciju mora otpadom	CG02 Upravljanje lovom, rekreacijskim ribolovom i rekreacijskim ili komercijalnim branjem ili sakupljanjem bilja	NA	NA	CA05 Prilagodite košnju, ispašu i druge slične poljoprivredne aktivnosti	2000	2001	Permanent	0	NA	NA	1120 * Naselja posidonije (Posidonion oceanicae)	1170 Grebeni	3170 * Mediteranske povremene lokve	no (you will be redirected to the final sections of the questionnaire)	2000	2001	0	NA	no (you will be redirected to the final sections of the questionnaire)	2000	2001	0	NA	no (you will be redirected to the final sections of the questionnaire)	2000	2001	0	NA	no (you will be redirected to the final sections of the questionnaire)	2000	2001	0	NA	no (you will be redirected to the final sections of the questionnaire)	2000	2001	0	NA	no (you will be redirected to the final sections of the questionnaire)	2000	2001	0
148	HR2000871 Nacionalni park Paklenica	Whole site	NA	Yes	NA	NA	CF03 Smanjite utjecaj sportova na otvorenom te slobodnih i rekreacijskih aktivnosti	CG15 Ostale mjere vezane uz iskorištavanje vrsta	NA	NA	CA05 Prilagodite košnju, ispašu i druge slične poljoprivredne aktivnosti	2000	2001	Permanent	96	NA	NA	4070 * Klekovina bora krivulja (Pinus mugo) s dlakavim pjenišnikom (Rhododendron hirsutum)	5210 * Šumolika tvrdolisna makija sa svojtama roda Juniperus spp.	6210 Poluprirodni suhi travnjaci i grmoliki facijes na vapnenačkoj podlozi (Festuco-Brometalia) (*važni lokalitetiza kaćune)	yes (optional, you will be asked to select another action with same follow up questions you just filled)	2000	2001	21	NA	no (you will be redirected to the final sections of the questionnaire)	2000	2001	0	NA	no (you will be redirected to the final sections of the questionnaire)	2000	2001	0	NA	no (you will be redirected to the final sections of the questionnaire)	2000	2001	0	NA	no (you will be redirected to the final sections of the questionnaire)	2000	2001	0	NA	no (you will be redirected to the final sections of the questionnaire)	2000	2001	0
149	HR2000586 Žumberak Samoborsko gorje	Whole site	NA	Yes	NA	NA	CF04 Smanjiti/eliminirati onečišćenje površinskih ili podzemnih voda iz točkastih izvora iz industrijskih, komercijalnih, stambenih i rekreacijskih područja i pridruženih aktivnosti	CG02 Upravljanje lovom, rekreacijskim ribolovom i rekreacijskim ili komercijalnim branjem ili sakupljanjem bilja	NA	NA	CL04 Ostale mjere vezane uz prirodne procese	2000	2001	Permanent	0	A03.03 abandonment / lack of mowing - napuštenost / nedostatak košnje	NA	6210 Poluprirodni suhi travnjaci i grmoliki facijes na vapnenačkoj podlozi (Festuco-Brometalia) (*važni lokalitetiza kaćune)	6230 * Travnjaci tvrdače Nardus bogati vrstama na silikatnoj podlozi u brdskom pojasu (i brežuljkastompojasu kontinentalne Europe)	6520 Planinske livade košanice	yes (optional, you will be asked to select another action with same follow up questions you just filled)	2000	2001	0	NA	no (you will be redirected to the final sections of the questionnaire)	2000	2001	0	NA	no (you will be redirected to the final sections of the questionnaire)	2000	2001	0	NA	no (you will be redirected to the final sections of the questionnaire)	2000	2001	0	NA	no (you will be redirected to the final sections of the questionnaire)	2000	2001	0	NA	no (you will be redirected to the final sections of the questionnaire)	2000	2001	0
150	HR2000918 Šire područje NP Krka	Whole site	NA	Yes	CB02 Održavati postojeće tradicionalne prakse upravljanja i iskorištavanja šuma	CB07 Borba protiv nezakonite sječe	CF12 Ostale mjere koje se odnose na stambenu, komercijalnu, industrijsku i rekreacijsku infrastrukturu, operacije i aktivnosti	CG04 Kontrola/iskorjenjivanje nezakonitog ubijanja, ribolova i žetve	NA	NA	CA04 Ponovno uspostaviti odgovarajuće poljoprivredne prakse za rješavanje problema napuštanja, uključujući košenje, ispašu, spaljivanje ili ekvivalentne mjere	2000	2001	Permanent	0	NA	NA	3170 * Mediteranske povremene lokve	32A0 Sedrene barijere krških rijeka u dinarskim alpama	5210 * Šumolika tvrdolisna makija sa svojtama roda Juniperus spp.	yes (optional, you will be asked to select another action with same follow up questions you just filled)	2000	2001	0	NA	no (you will be redirected to the final sections of the questionnaire)	2000	2001	0	NA	no (you will be redirected to the final sections of the questionnaire)	2000	2001	0	NA	no (you will be redirected to the final sections of the questionnaire)	2000	2001	0	NA	no (you will be redirected to the final sections of the questionnaire)	2000	2001	0	NA	no (you will be redirected to the final sections of the questionnaire)	2000	2001	0
151	HR2000605 Nacionalni park Sjeverni Velebit	Whole site	NA	Yes	CB02 Održavati postojeće tradicionalne prakse upravljanja i iskorištavanja šuma	CB06 Zaustaviti gospodarenje i iskorištavanje šuma	NA	NA	CS01 Ojačati populacije vrsta iz direktiva	CS02 Ponovno rNotroducirati vrste iz direktiva	CB02 Održavati postojeće tradicionalne prakse upravljanja i iskorištavanja šuma	2000	2023	Permanent	0	NA	NA	4060 Planinske i Borealne vrištine	4070 * Klekovina bora krivulja (Pinus mugo) s dlakavim pjenišnikom (Rhododendron hirsutum)	5130 Sastojine obične borovice Juniperus communis na vrištinama ili vapnenačkim travnjacima	no (you will be redirected to the final sections of the questionnaire)	2000	2001	0	NA	no (you will be redirected to the final sections of the questionnaire)	2000	2001	0	NA	no (you will be redirected to the final sections of the questionnaire)	2000	2001	0	NA	no (you will be redirected to the final sections of the questionnaire)	2000	2001	0	NA	no (you will be redirected to the final sections of the questionnaire)	2000	2001	0	NA	no (you will be redirected to the final sections of the questionnaire)	2000	2001	0
152	HR2001370 Područje oko Hrvatske Kostajnice	Whole site	NA	Yes	NA	NA	CF01 Upravljanje prenamjenom zemljišta za izgradnju i razvoj infrastrukture	NA	NA	NA	CA16 Ostale mjere vezane uz poljoprivrednu prakse	2000	2001	Permanent	0	B04 use of biocides, hormones and chemicals (forestry) - korištenje biocida, hormona i kemikalija (šumarstvo)	NA	NA	NA	NA	no (you will be redirected to the final sections of the questionnaire)	2023	2023	0	NA	no (you will be redirected to the final sections of the questionnaire)	2000	2001	0	NA	no (you will be redirected to the final sections of the questionnaire)	2000	2001	0	NA	no (you will be redirected to the final sections of the questionnaire)	2000	2001	0	NA	no (you will be redirected to the final sections of the questionnaire)	2000	2001	0	NA	no (you will be redirected to the final sections of the questionnaire)	2000	2001	0
153	HR5000025 Vransko jezero i Yessen	Whole site	NA	Yes	CB01 Spriječiti pretvaranje (polu)prirodnih staništa u šume i (polu)prirodnih šuma u intenzivne šumske plantaže	CB05 Prilagodite/promijenite prakse upravljanja i iskorištavanja šuma	NA	NA	CS01 Ojačati populacije vrsta iz direktiva	CS03 Poboljšanje staništa vrsta iz direktiva	CS03 Poboljšanje staništa vrsta iz direktiva	2010	2023	Permanent	7	NA	NA	3170 * Mediteranske povremene lokve	6420 Mediteranske livade visokih zeleni Molinio-Holoschoenion	6540 Submediteranski travnjaci sveze Molinio-HordNoon secalini	yes (optional, you will be asked to select another action with same follow up questions you just filled)	2009	2023	71	NA	no (you will be redirected to the final sections of the questionnaire)	2000	2001	0	NA	no (you will be redirected to the final sections of the questionnaire)	2000	2001	0	NA	no (you will be redirected to the final sections of the questionnaire)	2000	2001	0	NA	no (you will be redirected to the final sections of the questionnaire)	2000	2001	0	NA	no (you will be redirected to the final sections of the questionnaire)	2000	2001	0
154	HR2000573 Petrijevci	Whole site	NA	No	NA	NA	NA	NA	NA	NA	Vratite se na prethodnu stranicu i odaberite neke aktivnosti	2000	2023	Permanent	0	NA	NA	NA	NA	NA	no (you will be redirected to the final sections of the questionnaire)	2000	2001	0	NA	no (you will be redirected to the final sections of the questionnaire)	2000	2001	0	NA	no (you will be redirected to the final sections of the questionnaire)	2000	2001	0	NA	no (you will be redirected to the final sections of the questionnaire)	2000	2001	0	NA	no (you will be redirected to the final sections of the questionnaire)	2000	2001	0	NA	no (you will be redirected to the final sections of the questionnaire)	2000	2001	0
155	HR5000025 Vransko jezero i Yessen	Whole site	NA	Yes	NA	NA	CF10 Upravljati promjenama u hidrološkim i obalnim sustavima i režimima za izgradnju i razvoj	NA	CS01 Ojačati populacije vrsta iz direktiva	CS03 Poboljšanje staništa vrsta iz direktiva	CJ03 Obnoviti staništa pogođena višenamjenskim hidrološkim promjenama	2000	2023	NA	10	NA	Characeae habitat 3140	3140 Tvrde oligo-mezotrofne vode s dnom obraslim svojtama parožina Chara spp.	6420 Mediteranske livade visokih zeleni Molinio-Holoschoenion	6540 Submediteranski travnjaci sveze Molinio-HordNoon secalini	no (you will be redirected to the final sections of the questionnaire)	2000	2023	86	NA	no (you will be redirected to the final sections of the questionnaire)	2000	2001	0	NA	no (you will be redirected to the final sections of the questionnaire)	2000	2001	0	NA	no (you will be redirected to the final sections of the questionnaire)	2000	2001	0	NA	no (you will be redirected to the final sections of the questionnaire)	2000	2001	0	NA	no (you will be redirected to the final sections of the questionnaire)	2000	2001	0
156	HR2000918 Šire područje NP Krka	Whole site	NA	Yes	CB04 Prilagodite/upravljajte pošumljavanjem i regeneracijom šuma	CB15 Ostale mjere vezane uz praksu šumarstva	NA	NA	CS01 Ojačati populacije vrsta iz direktiva	CS02 Ponovno rNotroducirati vrste iz direktiva	CA04 Ponovno uspostaviti odgovarajuće poljoprivredne prakse za rješavanje problema napuštanja, uključujući košenje, ispašu, spaljivanje ili ekvivalentne mjere	2000	2001	Permanent	0	A04.03 abandonment of pastoral systems, lack of grazing - napuštanje pastirskih sustava, nedostatak ispaše	NA	3170 * Mediteranske povremene lokve	3260 Vodni tokovi od ravničarske do planinske razine s vegetacijom Ranunculion fluitantis i Callitricho-Batrachion	32A0 Sedrene barijere krških rijeka u dinarskim alpama	no (you will be redirected to the final sections of the questionnaire)	2000	2001	0	NA	no (you will be redirected to the final sections of the questionnaire)	2000	2001	0	NA	no (you will be redirected to the final sections of the questionnaire)	2000	2001	0	NA	no (you will be redirected to the final sections of the questionnaire)	2000	2001	0	NA	no (you will be redirected to the final sections of the questionnaire)	2000	2001	0	NA	no (you will be redirected to the final sections of the questionnaire)	2000	2001	0
157	HR2000447 Nacionalni park Risnjak	Whole site	HR2001282 Dio Kupe	Yes	CB01 Spriječiti pretvaranje (polu)prirodnih staništa u šume i (polu)prirodnih šuma u intenzivne šumske plantaže	CB02 Održavati postojeće tradicionalne prakse upravljanja i iskorištavanja šuma	NA	NA	NA	NA	CB06 Zaustaviti gospodarenje i iskorištavanje šuma	2000	2001	Permanent	96	J03.01 reduction or loss of specific habitat features - smanjenje ili gubitak specifičnih značajki staništa	Aegolius funereus, Bubo bubo, Dendrocopo s leucotos, Dendrocopo s medius, Dryocopus martius, Ficedula albicollis, Ficedula parva, Glaucidium passerinum, Picoides tridactylus, Picus canus, Strix uralensis	5130 Sastojine obične borovice Juniperus communis na vrištinama ili vapnenačkim travnjacima	9110 Bukove šume Luzulo-Fagetum	91E0 * Aluvijalne šume s vrstama Alnus glutinosa i Fraxinus excelsior (Alno-Padion, Alnion incanae, Salicion albae)	yes (optional, you will be asked to select another action with same follow up questions you just filled)	2000	2023	4	Bubo bubo, Lanius collurio, Lullula arborea	no (you will be redirected to the final sections of the questionnaire)	2000	2001	0	NA	no (you will be redirected to the final sections of the questionnaire)	2000	2001	0	NA	no (you will be redirected to the final sections of the questionnaire)	2000	2001	0	NA	no (you will be redirected to the final sections of the questionnaire)	2000	2001	0	NA	no (you will be redirected to the final sections of the questionnaire)	2000	2001	0
158	HR2000416 Lonjsko polje	Whole site	NA	Yes	NA	NA	CF04 Smanjiti/eliminirati onečišćenje površinskih ili podzemnih voda iz točkastih izvora iz industrijskih, komercijalnih, stambenih i rekreacijskih područja i pridruženih aktivnosti	CG06 Smanjite utjecaj trovanja olovom	NA	NA	CS03 Poboljšanje staništa vrsta iz direktiva	2000	2023	Permanent	30	NA	NA	NA	NA	NA	no (you will be redirected to the final sections of the questionnaire)	2000	2001	0	NA	no (you will be redirected to the final sections of the questionnaire)	2000	2001	0	NA	no (you will be redirected to the final sections of the questionnaire)	2000	2001	0	NA	no (you will be redirected to the final sections of the questionnaire)	2000	2001	0	NA	no (you will be redirected to the final sections of the questionnaire)	2000	2001	0	NA	no (you will be redirected to the final sections of the questionnaire)	2000	2001	0
203	CZ0424129 Bílé stráně u Litoměřic	Whole site	NA	Yes	NA	NA	NA	NA	NA	NA	CA04 Obnova vhodných zemědělských postupů k řešení opuštění činností, včetně sečení, pastvy, vypalování nebo podobných opatření.	2000	2023	Permanent	60	NA	NA	NA	NA	NA	no (you will be redirected to the final sections of the questionnaire)	2000	2001	0	NA	no (you will be redirected to the final sections of the questionnaire)	2000	2001	0	NA	no (you will be redirected to the final sections of the questionnaire)	2000	2001	0	NA	no (you will be redirected to the final sections of the questionnaire)	2000	2001	0	NA	no (you will be redirected to the final sections of the questionnaire)	2000	2001	0	NA	no (you will be redirected to the final sections of the questionnaire)	2000	2001	0
204	CZ0511008 Jizerské hory	Whole site	NA	Yes	CB04 Přizpůsobení/řízení zalesňování a obnovy lesa	CB05 Přizpůsobení/změna způsobů obhospodařování a využívání lesů	NA	NA	NA	NA	CB05 Přizpůsobení/změna způsobů obhospodařování a využívání lesů	2000	2001	Permanent	0	NA	falco peregrinus, ciconia nigra, grus grus, glaucidium passerinum, bubo bubo, picus canus, ficedula parva, dryocopus martius, crex crex, gallinago gallinago	3260 Vodní tok od nížin po hory s vegetačními typy Ranunculion fluitantis a Callitricho-Batrachion	6230 * Druhově bohaté smilkové (rod Nardus) travinné porosty na křemičitých podložích v horských oblastech (a v podhorských oblastech kontinentální Evropy)	6430 Vlhkomilná vysokostébelnatá lemová společenstva nížin a horského až alpínského výškového stupně	no (you will be redirected to the final sections of the questionnaire)	2000	2001	0	NA	no (you will be redirected to the final sections of the questionnaire)	2000	2001	0	NA	no (you will be redirected to the final sections of the questionnaire)	2000	2001	0	NA	no (you will be redirected to the final sections of the questionnaire)	2000	2001	0	NA	no (you will be redirected to the final sections of the questionnaire)	2000	2001	0	NA	no (you will be redirected to the final sections of the questionnaire)	2000	2001	0
205	CZ0610056 Švařec	Whole site	NA	Yes	NA	NA	NA	NA	NA	NA	CA05 Přizpůsobení sečení, pastvy a dalších rovnocenných zemědělských činností	2000	2023	Permanent	50	NA	(Festuco-Brometalia) (6210); (Festuco-Brometalia), (Arrhenatherion, Brachypodio-CentaurNoon nemoralis) (6510)	6210 Facie polopřirozených suchých travinných porostů a křovin na vápenitých podložích (Festuco-Brometalia) (* důležitá stanoviště vstavačovitých)	6510 Nížinné sečené louky s druhy Alopecurus pratensis, Sanguisorba officinalis	NA	no (you will be redirected to the final sections of the questionnaire)	2000	2001	0	NA	no (you will be redirected to the final sections of the questionnaire)	2000	2001	0	NA	no (you will be redirected to the final sections of the questionnaire)	2000	2001	0	NA	no (you will be redirected to the final sections of the questionnaire)	2000	2001	0	NA	no (you will be redirected to the final sections of the questionnaire)	2000	2001	0	NA	no (you will be redirected to the final sections of the questionnaire)	2000	2001	0
206	CZ0621029 Pálava	Whole site	NA	Yes	CB01 Zabránit přeměně (polo)přírodních stanovišť na lesy a (polo)přírodních lesů na intenzivní lesní plantáže.	CB02 Zachovat stávající tradiční postupy obhospodařování a využívání lesů	NA	NA	CJ03 Obnova stanovišť ovlivněných víceúčelovými hydrologickými změnami	CL Opatření související s přírodními procesy, geologickými jevy a přírodními katastrofami	CA02 Obnova drobných krajinných prvků na zemědělské půdě	2000	2023	Permanent	15	NA	NA	1340 * Vnitrozemské slané louky	3130 Oligotrofní až mesotrofní stojaté vody s vegetací typu Littorelletea uniflorae a/nebo Isoëto-Nanojuncetea	3150 Přírodní eutrofní jezera s vegetačními typy Magnopotamion nebo Hydrocharition	no (you will be redirected to the final sections of the questionnaire)	2000	2001	0	NA	no (you will be redirected to the final sections of the questionnaire)	2000	2001	0	NA	no (you will be redirected to the final sections of the questionnaire)	2000	2001	0	NA	no (you will be redirected to the final sections of the questionnaire)	2000	2001	0	NA	no (you will be redirected to the final sections of the questionnaire)	2000	2001	0	NA	no (you will be redirected to the final sections of the questionnaire)	2000	2001	0
207	CZ0624070 Hodonínská doubrava	Part of it	NA	Yes	NA	NA	NA	NA	NA	NA	CI Opatření týkající se nepůvodních a problematických původních druhů	2015	2023	Permanent	2	NA	NA	91G0 * Panonské dubohabrové lesy s Quercus petraea a Carpinus betulus	91I0 * Eurosibiřské stepní doubravy (Quercus spp.)	NA	yes (optional, you will be asked to select another action with same follow up questions you just filled)	2000	2001	1	NA	no (you will be redirected to the final sections of the questionnaire)	2000	2001	0	NA	no (you will be redirected to the final sections of the questionnaire)	2000	2001	0	NA	no (you will be redirected to the final sections of the questionnaire)	2000	2001	0	NA	no (you will be redirected to the final sections of the questionnaire)	2000	2001	0	NA	no (you will be redirected to the final sections of the questionnaire)	2000	2001	0
208	CZ0624096 Podyjí	Whole site	CZ0621032 Podyjí	Yes	CB01 Zabránit přeměně (polo)přírodních stanovišť na lesy a (polo)přírodních lesů na intenzivní lesní plantáže.	CB03 Obnovit postupy obhospodařování a využívání lesů	NA	NA	NA	NA	CB01 Zabránit přeměně (polo)přírodních stanovišť na lesy a (polo)přírodních lesů na intenzivní lesní plantáže.	2000	2023	Permanent	100	NA	Pulsatilla grandis, Saga pedo, Parnassius mnemosyne, Osmoderma barnabita, Zamenis longissimus, Spermophilus citellus, Accipiter nissus, A. gentilis, Falco subbuteo, Upupa epops, Aegithalos caudatus, Corvus corax, Dryocopus martius, Bubo bubo, Lullula arborea, Ciconia nigra, Falco peregrinus	4030 Evropská suchá vřesoviště	5130 Porosty Juniperus communis na vřesovištích nebo travinných porostech na vápencích	6210 Facie polopřirozených suchých travinných porostů a křovin na vápenitých podložích (Festuco-Brometalia) (* důležitá stanoviště vstavačovitých)	yes (optional, you will be asked to select another action with same follow up questions you just filled)	2000	2023	5	Spermophilus citellus, Coturnix coturnix	yes (optional, you will be asked to select another action with same follow up questions you just filled)	2000	2023	30	Pulsatilla grandis, Saga pedo, Zamenis longissimus, Spermophilus citellus, Upupa epops, Aegithalos caudatus, Lullula arborea	no (you will be redirected to the final sections of the questionnaire)	2000	2001	0	NA	no (you will be redirected to the final sections of the questionnaire)	2000	2001	0	NA	no (you will be redirected to the final sections of the questionnaire)	2000	2001	0	NA	no (you will be redirected to the final sections of the questionnaire)	2000	2001	0
209	CZ0714081 Rejvíz	Whole site	NA	Yes	NA	NA	NA	NA	NA	NA	CB06 Zastavit postupy obhospodařování a využívání lesů	2018	2023	Timerary	60	NA	Tetrastes bonasia	91D0 * Rašelinné lesy	9410 Acidofilní smrčiny horského až subalpínského výškového stupně (Vaccinio-Piceetea)	NA	no (you will be redirected to the final sections of the questionnaire)	2000	2001	0	NA	no (you will be redirected to the final sections of the questionnaire)	2000	2001	0	NA	no (you will be redirected to the final sections of the questionnaire)	2000	2001	0	NA	no (you will be redirected to the final sections of the questionnaire)	2000	2001	0	NA	no (you will be redirected to the final sections of the questionnaire)	2000	2001	0	NA	no (you will be redirected to the final sections of the questionnaire)	2000	2001	0
210	CZ0214013 Kokořínsko	Whole site	NA	Yes	CB04 Přizpůsobení/řízení zalesňování a obnovy lesa	CB05 Přizpůsobení/změna způsobů obhospodařování a využívání lesů	CF03 Snížení dopadu venkovních sportovních, volnočasových a rekreačních aktivit	NA	NA	NA	CA04 Obnova vhodných zemědělských postupů k řešení opuštění činností, včetně sečení, pastvy, vypalování nebo podobných opatření.	2000	2023	Permanent	0	NA	NA	3140 Tvrdé oligo-mesotrofní vody s bentickou vegetací s druhy rodu Chara	6210 Facie polopřirozených suchých travinných porostů a křovin na vápenitých podložích (Festuco-Brometalia) (* důležitá stanoviště vstavačovitých)	6410 Bezkolencové louky (Molinia spp.) na vápenitých, rašelinných nebo hlinitosiltových těžkých půdách (Molinion caeruleae)	no (you will be redirected to the final sections of the questionnaire)	2000	2001	0	NA	no (you will be redirected to the final sections of the questionnaire)	2000	2001	0	NA	no (you will be redirected to the final sections of the questionnaire)	2000	2001	0	NA	no (you will be redirected to the final sections of the questionnaire)	2000	2001	0	NA	no (you will be redirected to the final sections of the questionnaire)	2000	2001	0	NA	no (you will be redirected to the final sections of the questionnaire)	2000	2001	0
1353	CY6000006 ETHNIKO DASIKO PARKO RIZOELIAS	Whole site	NA	Yes	NA	NA	NA	NA	NA	NA	CB08 Αποκατάσταση των δασικών οικοτόπων του παραρτήματος Ι	2019	2023	NA	10	NA	NA	1520 * Γυψούχες ιβηρικές στέπες (Gypsophiletalia)	5220 * ∆ενδροειδή Matorrals µε Zyziphus	NA	Ναι (προαιρετικό, θα σας ζητηθεί να επιλέξετε μια άλλη ενέργεια με τις ίδιες ερωτήσεις που μόλις συμπληρώσατε)	2019	2023	10	NA	Όχι (θα μεταφερθείτε στις τελευταίες ενότητες του ερωτηματολογίου)	2000	2001	0	NA	Όχι (θα μεταφερθείτε στις τελευταίες ενότητες του ερωτηματολογίου)	2000	2001	0	NA	Όχι (θα μεταφερθείτε στις τελευταίες ενότητες του ερωτηματολογίου)	2000	2001	0	NA	Όχι (θα μεταφερθείτε στις τελευταίες ενότητες του ερωτηματολογίου)	2000	2001	0	NA	Όχι (θα μεταφερθείτε στις τελευταίες ενότητες του ερωτηματολογίου)	2000	2001	0
1354	CY2000001 MAMMARI - DENEIA	Whole site	NA	Yes	NA	NA	NA	NA	NA	NA	CS03 Βελτίωση των ενδιαιτημάτων των ειδών των οδηγιών	2017	2023	NA	1	NA	NA	NA	NA	NA	Όχι (θα μεταφερθείτε στις τελευταίες ενότητες του ερωτηματολογίου)	2000	2001	0	NA	Όχι (θα μεταφερθείτε στις τελευταίες ενότητες του ερωτηματολογίου)	2000	2001	0	NA	Όχι (θα μεταφερθείτε στις τελευταίες ενότητες του ερωτηματολογίου)	2000	2001	0	NA	Όχι (θα μεταφερθείτε στις τελευταίες ενότητες του ερωτηματολογίου)	2000	2001	0	NA	Όχι (θα μεταφερθείτε στις τελευταίες ενότητες του ερωτηματολογίου)	2000	2001	0	NA	Όχι (θα μεταφερθείτε στις τελευταίες ενότητες του ερωτηματολογίου)	2000	2001	0
1355	EE0040001 Väinamere	Whole site	NA	Yes	NA	NA	NA	NA	NA	NA	CA03 Maintain existing extensive agricultural practices and agricultural landscape features	2000	2001	Permanent	0	K02.03 eutrophication (natural)	Ophrys insectifera, Calidris pugnax, Angelica palustris, Euphydryas aurinia	1620 Boreal Baltic islets and small islands	1630 Boreal Baltic coastal meadows	6530 Fennoscandian wooded meadows	No (you will be redirected to the final sections of the questionnaire)	2000	2001	0	NA	No (you will be redirected to the final sections of the questionnaire)	2000	2001	0	NA	No (you will be redirected to the final sections of the questionnaire)	2000	2001	0	NA	No (you will be redirected to the final sections of the questionnaire)	2000	2001	0	NA	No (you will be redirected to the final sections of the questionnaire)	2000	2001	0	NA	No (you will be redirected to the final sections of the questionnaire)	2000	2001	0
1356	EE0080318 Elva	Whole site	NA	Yes	NA	NA	CF03 Reduce impact of outdoor sports, lNosure and recreational activities	NA	NA	NA	CB06 Stop forest management and exploitation practices	2000	2023	Permanent	63	G01 Outdoor sports and lNosure activities, recreational activities	NA	9010 Western Taïga	9050 Fennoscandian herb-rich forests with Picea abies	91D0 Bog woodland	Yes (optional, you will be asked to select another action with same follow up questions you just filled)	2007	2023	2	NA	No (you will be redirected to the final sections of the questionnaire)	2000	2001	0	NA	No (you will be redirected to the final sections of the questionnaire)	2000	2001	0	NA	No (you will be redirected to the final sections of the questionnaire)	2000	2001	0	NA	No (you will be redirected to the final sections of the questionnaire)	2000	2001	0	NA	No (you will be redirected to the final sections of the questionnaire)	2000	2001	0
1357	EE0020327 Mukri	Whole site	NA	Yes	CB01 Prevent conversion of (semi-) natural habitats into forests and of (semi-)natural forests into intensive forest plantation	CB04 Adapt/manage reforestation and forest regeneration	NA	NA	NA	NA	CB06 Stop forest management and exploitation practices	2000	2023	Permanent	100	B Sylviculture, forestry	NA	9080 Fennoscandian deciduous swamp woods	9010 Western Taïga	91D0 Bog woodland	No (you will be redirected to the final sections of the questionnaire)	2000	2001	0	NA	No (you will be redirected to the final sections of the questionnaire)	2000	2001	0	NA	No (you will be redirected to the final sections of the questionnaire)	2000	2001	0	NA	No (you will be redirected to the final sections of the questionnaire)	2000	2001	0	NA	No (you will be redirected to the final sections of the questionnaire)	2000	2001	0	NA	No (you will be redirected to the final sections of the questionnaire)	2000	2001	0
1358	EE0040346 Pärnu lahe	Part of it	NA	Yes	CB01 Prevent conversion of (semi-) natural habitats into forests and of (semi-)natural forests into intensive forest plantation	CB09 Manage the use of chemicals for fertilisation, liming and pest control in forestry	NA	CG02 Management of hunting, recreational fishing and recreational or commercial harvesting or collection of plants	NA	NA	CA01 Prevent conversion of natural and semi-natural habitats, and habitats of species into agricultural land	2000	2023	Permanent	60	NA	porzana porzana; crex crex; tringa glareola; tringa nebularia; numenius phaeopus; numenius arquata; motacilla flava; motacilla citreola; hydrocoloeus minutus; fulica atra; tringa stagnatilis;	NA	NA	NA	Yes (optional, you will be asked to select another action with same follow up questions you just filled)	2000	2023	80	porzana porzana; crex crex; tringa glareola; tringa nebularia; numenius phaeopus; numenius arquata; motacilla flava; motacilla citreola; hydrocoloeus minutus; fulica atra; tringa stagnatilis;	No (you will be redirected to the final sections of the questionnaire)	2000	2001	0	NA	No (you will be redirected to the final sections of the questionnaire)	2000	2001	0	NA	No (you will be redirected to the final sections of the questionnaire)	2000	2001	0	NA	No (you will be redirected to the final sections of the questionnaire)	2000	2001	0	NA	No (you will be redirected to the final sections of the questionnaire)	2000	2001	0
1359	EE0040456 Pühametsa	Whole site	NA	Yes	NA	NA	NA	NA	NA	NA	CB06 Stop forest management and exploitation practices	2007	2023	Permanent	100	NA	NA	9050 Fennoscandian herb-rich forests with Picea abies	9010 Western Taïga	NA	No (you will be redirected to the final sections of the questionnaire)	2000	2001	0	NA	No (you will be redirected to the final sections of the questionnaire)	2000	2001	0	NA	No (you will be redirected to the final sections of the questionnaire)	2000	2001	0	NA	No (you will be redirected to the final sections of the questionnaire)	2000	2001	0	NA	No (you will be redirected to the final sections of the questionnaire)	2000	2001	0	NA	No (you will be redirected to the final sections of the questionnaire)	2000	2001	0
1360	EE0040002 Väinamere	Part of it	NA	Yes	NA	NA	NA	NA	CS03 Improvement of habitat of species from the directives	CS04 Manage other native species	CB06 Stop forest management and exploitation practices	2000	2023	Permanent	14	NA	Haliaeëtus albicilla; Columba oenas	91D0 Bog woodland	9080 Fennoscandian deciduous swamp woods	9010 Western Taïga	Yes (optional, you will be asked to select another action with same follow up questions you just filled)	2000	2023	8	Recurvirostra avosetta; Sylvia nisoria; Lanius collurio	No (you will be redirected to the final sections of the questionnaire)	2000	2001	0	NA	No (you will be redirected to the final sections of the questionnaire)	2000	2001	0	NA	No (you will be redirected to the final sections of the questionnaire)	2000	2001	0	NA	No (you will be redirected to the final sections of the questionnaire)	2000	2001	0	NA	No (you will be redirected to the final sections of the questionnaire)	2000	2001	0
1361	EE0060221 Viitna	Whole site	NA	Yes	CB06 Stop forest management and exploitation practices	CB08 Restoration of Annex I forest habitats	NA	NA	CS03 Improvement of habitat of species from the directives	CS04 Manage other native species	CB06 Stop forest management and exploitation practices	2000	2023	Permanent	90	NA	NA	9060 Coniferous forests on, or connected to, glaciofluvial eskers	7150 Depressions on peat substrates of the Rhynchosporion	91D0 Bog woodland	No (you will be redirected to the final sections of the questionnaire)	2000	2001	0	NA	No (you will be redirected to the final sections of the questionnaire)	2000	2001	0	NA	No (you will be redirected to the final sections of the questionnaire)	2000	2001	0	NA	No (you will be redirected to the final sections of the questionnaire)	2000	2001	0	NA	No (you will be redirected to the final sections of the questionnaire)	2000	2001	0	NA	No (you will be redirected to the final sections of the questionnaire)	2000	2001	0
1362	EE0060106 Tudre	Whole site	NA	Yes	NA	NA	NA	NA	NA	NA	CA05 Adapt mowing, grazing and other equivalent agricultural activities	2000	2001	Permanent	60	NA	NA	NA	NA	NA	No (you will be redirected to the final sections of the questionnaire)	2000	2001	0	NA	No (you will be redirected to the final sections of the questionnaire)	2000	2001	0	NA	No (you will be redirected to the final sections of the questionnaire)	2000	2001	0	NA	No (you will be redirected to the final sections of the questionnaire)	2000	2001	0	NA	No (you will be redirected to the final sections of the questionnaire)	2000	2001	0	NA	No (you will be redirected to the final sections of the questionnaire)	2000	2001	0
1433	FI0600051 Maaningan lintujärvet	Part of it	NA	Yes	NA	NA	NA	NA	NA	NA	CI01 Unionin kannalta merkityksellisten vieraslajien varhainen havaitseminen ja nopea hävittäminen.	2021	2023	Timerary	0	A02 - Viljelytapojen muuttuminen (ml. maatalouden tehostuminen)	NA	NA	NA	NA	no (you will be redirected to the final sections of the questionnaire)	2000	2001	0	NA	no (you will be redirected to the final sections of the questionnaire)	2000	2001	0	NA	no (you will be redirected to the final sections of the questionnaire)	2000	2001	0	NA	no (you will be redirected to the final sections of the questionnaire)	2000	2001	0	NA	no (you will be redirected to the final sections of the questionnaire)	2000	2001	0	NA	no (you will be redirected to the final sections of the questionnaire)	2000	2001	0
1434	FI0100072 Kanteleenjärven lintuvesi	Whole site	NA	Yes	NA	NA	NA	NA	CS01 Direktiivien lajien populaatioiden vahvistaminen	CS02 Direktiivien mukaisten lajien palauttaminen	CL01 Elinympäristöjen (muiden kuin maa- ja metsätalouden) hoito luonnollisten prosessien hidastamiseksi, pysäyttämiseksi tai kääntämiseksi päinvastaisiksi	2006	2023	NA	100	NA	Rana arvalis; Sympecma paedisca	6430 Kostea suurruohokasvillisuus	7140 Vaihettumissuot ja rantasuot	NA	no (you will be redirected to the final sections of the questionnaire)	2000	2001	0	NA	no (you will be redirected to the final sections of the questionnaire)	2000	2001	0	NA	no (you will be redirected to the final sections of the questionnaire)	2000	2001	0	NA	no (you will be redirected to the final sections of the questionnaire)	2000	2001	0	NA	no (you will be redirected to the final sections of the questionnaire)	2000	2001	0	NA	no (you will be redirected to the final sections of the questionnaire)	2000	2001	0
1435	FI0100005 Tammisaaren ja Hangon saariston ja Pohjanpitäjänlahden merensuojelualue	Part of it	NA	Yes	CB01 Estetään (puoli)luonnontilaisten elinympäristöjen muuttaminen metsiksi ja (puoli)luonnontilaisten metsien muuttaminen tehometsäistutuksiksi.	CB06 Metsänhoito- ja hyödyntämiskäytäntöjen lopettaminen	NA	NA	CS01 Direktiivien lajien populaatioiden vahvistaminen	CS03 Direktiivien mukaisten lajien elinympäristön parantaminen	CS03 Direktiivien mukaisten lajien elinympäristön parantaminen	2014	2023	Permanent	5	NA	Rana arvalis	1210 Rantavallien yksivuotinen kasvillisuus	1220 Kivikkoisten rantojen monivuotinen kasvillisuus	1630 * Itämeren boreaaliset rantaniityt	no (you will be redirected to the final sections of the questionnaire)	2000	2001	0	NA	no (you will be redirected to the final sections of the questionnaire)	2000	2001	0	NA	no (you will be redirected to the final sections of the questionnaire)	2000	2001	0	NA	no (you will be redirected to the final sections of the questionnaire)	2000	2001	0	NA	no (you will be redirected to the final sections of the questionnaire)	2000	2001	0	NA	no (you will be redirected to the final sections of the questionnaire)	2000	2001	0
1436	FI0800132 Luodon saaristo	Whole site	NA	Yes	NA	NA	CF02 Återställande av livsmiljöer i områden som påverkats av infrastruktur, drift och aktiviteter för bostäder, handel, industri och rekreation	CG02 Förvaltning av jakt, fritidsfiske och rekreationsmässig eller kommersiell skörd eller insamling av växter	NA	NA	CA04 Återinföra lämpliga jordbruksmetoder för att motstå igenväxning, inklusive slåtter, bete, bränning eller likvärdiga åtgärder.	2000	2023	NA	0	A04.03 abandonment of pastoral systems, lack of grazing - övergivande av pastorala system, brist på bete	NA	1640 Boreala sandstränder med perenn vegetation i Östersjön	4030 Torra hedar (alla typer)	9070 Trädklädda betesmarker av fennoskandisk typ	yes (optional, you will be asked to select another action with same follow up questions you just filled)	2022	2023	0	NA	yes (optional, you will be asked to select another action with same follow up questions you just filled)	2021	2022	0	NA	no (you will be redirected to the final sections of the questionnaire)	2000	2001	0	NA	no (you will be redirected to the final sections of the questionnaire)	2000	2001	0	NA	no (you will be redirected to the final sections of the questionnaire)	2000	2001	0	NA	no (you will be redirected to the final sections of the questionnaire)	2000	2001	0
1437	FI0700139 Suolamminvaara-Tervasuo	Whole site	NA	Yes	CB08 Liitteessä I lueteltujen metsäisten elinympäristöjen ennallistaminen	CB14 Salaojitus- ja kastelutoimien ja -infrastruktuurien säätely	NA	NA	NA	NA	CB14 Salaojitus- ja kastelutoimien ja -infrastruktuurien säätely	2020	2020	Permanent	9	J02.01 - Maantäyttö ja -kuivatus (ml. ojitus)	NA	7310 * Aapasuot	91D0 * Puustoiset suot	NA	no (you will be redirected to the final sections of the questionnaire)	2000	2001	0	NA	no (you will be redirected to the final sections of the questionnaire)	2000	2001	0	NA	no (you will be redirected to the final sections of the questionnaire)	2000	2001	0	NA	no (you will be redirected to the final sections of the questionnaire)	2000	2001	0	NA	no (you will be redirected to the final sections of the questionnaire)	2000	2001	0	NA	no (you will be redirected to the final sections of the questionnaire)	2000	2001	0
1438	FI1200901 Talaskankaan alue	Whole site	NA	Yes	CB08 Liitteessä I lueteltujen metsäisten elinympäristöjen ennallistaminen	CB14 Salaojitus- ja kastelutoimien ja -infrastruktuurien säätely	NA	NA	NA	NA	CB08 Liitteessä I lueteltujen metsäisten elinympäristöjen ennallistaminen	2000	2023	Permanent	15	NA	NA	7140 Vaihettumissuot ja rantasuot	7160 Fennoskandian lähteet ja lähdesuot	7310 * Aapasuot	no (you will be redirected to the final sections of the questionnaire)	2000	2001	0	NA	no (you will be redirected to the final sections of the questionnaire)	2000	2001	0	NA	no (you will be redirected to the final sections of the questionnaire)	2000	2001	0	NA	no (you will be redirected to the final sections of the questionnaire)	2000	2001	0	NA	no (you will be redirected to the final sections of the questionnaire)	2000	2001	0	NA	no (you will be redirected to the final sections of the questionnaire)	2000	2001	0
1439	FI0700094 Jorhonkorpi	Whole site	NA	Yes	NA	NA	NA	NA	NA	NA	CB14 Salaojitus- ja kastelutoimien ja -infrastruktuurien säätely	2020	2020	Permanent	10	K01.03 - Kuivuminen	NA	7160 Fennoskandian lähteet ja lähdesuot	7230 Letot	91D0 * Puustoiset suot	no (you will be redirected to the final sections of the questionnaire)	2000	2001	0	NA	no (you will be redirected to the final sections of the questionnaire)	2000	2001	0	NA	no (you will be redirected to the final sections of the questionnaire)	2000	2001	0	NA	no (you will be redirected to the final sections of the questionnaire)	2000	2001	0	NA	no (you will be redirected to the final sections of the questionnaire)	2000	2001	0	NA	no (you will be redirected to the final sections of the questionnaire)	2000	2001	0
1440	FI0700045 Ruunaa	Part of it	NA	Yes	CB08 Liitteessä I lueteltujen metsäisten elinympäristöjen ennallistaminen	CB14 Salaojitus- ja kastelutoimien ja -infrastruktuurien säätely	NA	NA	NA	NA	CB08 Liitteessä I lueteltujen metsäisten elinympäristöjen ennallistaminen	2019	2022	NA	6	NA	Cephalozia macounii;Salmo salar m. sebago;Thymallus thymallus;Astacus astacus	3210 Fennoskandian luonnontilaiset jokirNotit	7310 * Aapasuot	91D0 * Puustoiset suot	no (you will be redirected to the final sections of the questionnaire)	2000	2001	0	NA	no (you will be redirected to the final sections of the questionnaire)	2000	2001	0	NA	no (you will be redirected to the final sections of the questionnaire)	2000	2001	0	NA	no (you will be redirected to the final sections of the questionnaire)	2000	2001	0	NA	no (you will be redirected to the final sections of the questionnaire)	2000	2001	0	NA	no (you will be redirected to the final sections of the questionnaire)	2000	2001	0
1441	FI0700064 Korkea-aho - Viharinjärvi	Whole site	NA	Yes	NA	NA	NA	NA	NA	NA	CB14 Salaojitus- ja kastelutoimien ja -infrastruktuurien säätely	2021	2021	NA	4	J02.01 - Maantäyttö ja -kuivatus (ml. ojitus)	NA	7310 * Aapasuot	91D0 * Puustoiset suot	NA	no (you will be redirected to the final sections of the questionnaire)	2000	2001	0	NA	no (you will be redirected to the final sections of the questionnaire)	2000	2001	0	NA	no (you will be redirected to the final sections of the questionnaire)	2000	2001	0	NA	no (you will be redirected to the final sections of the questionnaire)	2000	2001	0	NA	no (you will be redirected to the final sections of the questionnaire)	2000	2001	0	NA	no (you will be redirected to the final sections of the questionnaire)	2000	2001	0
1442	FI1101645 Oulanka	Whole site	NA	Yes	NA	NA	NA	NA	CS01 Direktiivien lajien populaatioiden vahvistaminen	CS03 Direktiivien mukaisten lajien elinympäristön parantaminen	CA04 Otetaan käyttöön asianmukaiset maatalouskäytännöt, kuten niitto, laiduntaminen, polttaminen tai vastaavat toimenpiteet, jotta voidaan puuttua viljelystä luopumiseen.	2000	2000	Permanent	1	NA	NA	6270 * Fennoskandian runsaslajiset kuivat ja tuoreet niityt	6450 Pohjoiset, boreaaliset tulvaniityt	NA	no (you will be redirected to the final sections of the questionnaire)	2000	2001	0	NA	no (you will be redirected to the final sections of the questionnaire)	2000	2001	0	NA	no (you will be redirected to the final sections of the questionnaire)	2000	2001	0	NA	no (you will be redirected to the final sections of the questionnaire)	2000	2001	0	NA	no (you will be redirected to the final sections of the questionnaire)	2000	2001	0	NA	no (you will be redirected to the final sections of the questionnaire)	2000	2001	0
1443	FI1001012 Linjasalmenneva	Part of it	NA	Yes	NA	NA	NA	NA	CS01 Direktiivien lajien populaatioiden vahvistaminen	CS03 Direktiivien mukaisten lajien elinympäristön parantaminen	CJ03 Palautetaan elinympäristöt, joihin monikäyttöiset hydrologiset muutokset ovat vaikuttaneet.	2021	2023	NA	15	J02.01 - Maantäyttö ja -kuivatus (ml. ojitus)	Yesctylorhiza spp; Carex buxbaumii;Juncus stygius;Pedicularis sceptrum-carolinum;Rangifer tarandus fennicus;Rana arvalis;Spatula querquedula;Anas acuta;Anser fabalis;Motacilla flava;Podiceps auritus	3160 Humuspitoiset järvet ja lammet	7160 Fennoskandian lähteet ja lähdesuot	7310 * Aapasuot	no (you will be redirected to the final sections of the questionnaire)	2000	2001	0	NA	no (you will be redirected to the final sections of the questionnaire)	2000	2001	0	NA	no (you will be redirected to the final sections of the questionnaire)	2000	2001	0	NA	no (you will be redirected to the final sections of the questionnaire)	2000	2001	0	NA	no (you will be redirected to the final sections of the questionnaire)	2000	2001	0	NA	no (you will be redirected to the final sections of the questionnaire)	2000	2001	0
1472	FR2200357 Moyenne vallée de la Somme	Part of it	NA	Yes	NA	NA	NA	NA	CS01 Renforcer les populations d'espèces des directives	CS02 Réintroduire des espèces figurant dans les directives	CS03 Amélioration de l'habitat des espèces visées par les directives	2000	2023	Permanent	50	NA	NA	3150 Lacs eutrophes naturels avec végétation du Magnopotamion ou Hydrocharition	5130 Formations à Juniperus communis sur landes ou pelouses calcaires	6210 Pelouses sèches semi-naturelles et faciès d'embuissonnement sur calcaires (Festuco Brometalia)(*sites d'orchidées remarquables)	no (you will be redirected to the final sections of the questionnaire)	2000	2001	0	NA	no (you will be redirected to the final sections of the questionnaire)	2000	2001	0	NA	no (you will be redirected to the final sections of the questionnaire)	2000	2001	0	NA	no (you will be redirected to the final sections of the questionnaire)	2000	2001	0	NA	no (you will be redirected to the final sections of the questionnaire)	2000	2001	0	NA	no (you will be redirected to the final sections of the questionnaire)	2000	2001	0
1473	FR9101408 Étang de Mauguio	Whole site	FR9112017 Étang de Mauguio	Yes	NA	NA	NA	NA	NA	NA	CJ02 Réduire l'impact des changements hydrologiques à buts multiples	2018	2023	Permanent	15	NA	Lutra lutra	1150 Lagunes côtières	1410 Prés-salés méditerranéens (Juncetalia maritimi)	2210 Dunes fixées du littoral du Crucianellion maritimae	no (you will be redirected to the final sections of the questionnaire)	2000	2001	0	NA	no (you will be redirected to the final sections of the questionnaire)	2000	2001	0	NA	no (you will be redirected to the final sections of the questionnaire)	2000	2001	0	NA	no (you will be redirected to the final sections of the questionnaire)	2000	2001	0	NA	no (you will be redirected to the final sections of the questionnaire)	2000	2001	0	NA	no (you will be redirected to the final sections of the questionnaire)	2000	2001	0
1474	FR9112018 Étang de Thau et lido de Sète à Agde	Whole site	FR9101411 Herbiers de l'étang de Thau	Yes	NA	NA	CF03 Réduire l'impact des activités sportives, récréatives et de loisirs en plNo air	CG02 Gestion de la chasse, de la pêche récréative et de la récolte ou de la collecte de plantes à des fins récréatives ou commerciales	NA	NA	CF03 Réduire l'impact des activités sportives, récréatives et de loisirs en plNo air	2020	2020	Timerary	0	NA	pinna nobilis, caretta caretta	NA	NA	NA	no (you will be redirected to the final sections of the questionnaire)	2000	2001	0	NA	no (you will be redirected to the final sections of the questionnaire)	2000	2001	0	NA	no (you will be redirected to the final sections of the questionnaire)	2000	2001	0	NA	no (you will be redirected to the final sections of the questionnaire)	2000	2001	0	NA	no (you will be redirected to the final sections of the questionnaire)	2000	2001	0	NA	no (you will be redirected to the final sections of the questionnaire)	2000	2001	0
1475	FR9301627 Embouchure de l'Argens	Part of it	NA	Yes	NA	NA	CF03 Réduire l'impact des activités sportives, récréatives et de loisirs en plNo air	CG02 Gestion de la chasse, de la pêche récréative et de la récolte ou de la collecte de plantes à des fins récréatives ou commerciales	NA	NA	CI03 Gestion, contrôle ou éradication d'autres espèces exotiques envahissantes	2012	2023	Permanent	15	NA	Caretta caretta	1150 Lagunes côtières	1210 Végétation annuelle des laissés de mer	2110 Dunes mobiles embryonnaires	no (you will be redirected to the final sections of the questionnaire)	2000	2001	0	NA	no (you will be redirected to the final sections of the questionnaire)	2000	2001	0	NA	no (you will be redirected to the final sections of the questionnaire)	2000	2001	0	NA	no (you will be redirected to the final sections of the questionnaire)	2000	2001	0	NA	no (you will be redirected to the final sections of the questionnaire)	2000	2001	0	NA	no (you will be redirected to the final sections of the questionnaire)	2000	2001	0
1476	FR8201720 Cluse du Lac d'Annecy	Part of it	NA	Yes	NA	NA	NA	NA	NA	NA	CA04 Rétablir des pratiques agricoles appropriées pour remédier à l'abandon, notamment le fauchage, le pâturage, le brûlage ou des mesures équivalentes.	2000	2023	Timerary	10	NA	NA	6410 Prairies à Molinia sur sols calcaires, tourbeux ou argilo-limoneux (Molinion caeruleae)	7230 Tourbières basses alcalines	NA	no (you will be redirected to the final sections of the questionnaire)	2000	2001	0	NA	no (you will be redirected to the final sections of the questionnaire)	2000	2001	0	NA	no (you will be redirected to the final sections of the questionnaire)	2000	2001	0	NA	no (you will be redirected to the final sections of the questionnaire)	2000	2001	0	NA	no (you will be redirected to the final sections of the questionnaire)	2000	2001	0	NA	no (you will be redirected to the final sections of the questionnaire)	2000	2001	0
1477	FR7200802 Réseau hydrographique du Beuve	Whole site	NA	Yes	NA	NA	NA	NA	NA	NA	CA03 Maintenir les pratiques agricoles extensives existantes et les caractéristiques du paysage agricole	2021	2021	NA	10	NA	NA	6210 Pelouses sèches semi-naturelles et faciès d'embuissonnement sur calcaires (Festuco Brometalia)(*sites d'orchidées remarquables)	6510 Prairies maigres de fauche de basse altitude (Alopecurus pratensis, Sanguisorba officinalis)	NA	no (you will be redirected to the final sections of the questionnaire)	2000	2001	0	NA	no (you will be redirected to the final sections of the questionnaire)	2000	2001	0	NA	no (you will be redirected to the final sections of the questionnaire)	2000	2001	0	NA	no (you will be redirected to the final sections of the questionnaire)	2000	2001	0	NA	no (you will be redirected to the final sections of the questionnaire)	2000	2001	0	NA	no (you will be redirected to the final sections of the questionnaire)	2000	2001	0
1478	FR7412001 Gorges de la Dordogne	Whole site	NA	Yes	CB01 Empêcher la conversion d'habitats (semi-) naturels en forêts et de forêts (semi-) naturelles en plantations forestières intensives	CB15 Other mesures liées aux pratiques forestières	CF03 Réduire l'impact des activités sportives, récréatives et de loisirs en plNo air	NA	CS01 Renforcer les populations d'espèces des directives	CS03 Amélioration de l'habitat des espèces visées par les directives	CB01 Empêcher la conversion d'habitats (semi-) naturels en forêts et de forêts (semi-) naturelles en plantations forestières intensives	2000	2023	Permanent	10	NA	NA	NA	NA	NA	yes (optional, you will be asked to select another action with same follow up questions you just filled)	2000	2023	31	NA	no (you will be redirected to the final sections of the questionnaire)	2000	2001	0	NA	no (you will be redirected to the final sections of the questionnaire)	2000	2001	0	NA	no (you will be redirected to the final sections of the questionnaire)	2000	2001	0	NA	no (you will be redirected to the final sections of the questionnaire)	2000	2001	0	NA	no (you will be redirected to the final sections of the questionnaire)	2000	2001	0
1480	FR2502014 Bocages et vergers du sud Pays d'Auge	Whole site	NA	Yes	NA	NA	NA	NA	NA	NA	CA03 Maintenir les pratiques agricoles extensives existantes et les caractéristiques du paysage agricole	2011	2023	Permanent	30	NA	NA	NA	NA	NA	yes (optional, you will be asked to select another action with same follow up questions you just filled)	2011	2023	30	NA	yes (optional, you will be asked to select another action with same follow up questions you just filled)	2011	2023	30	NA	no (you will be redirected to the final sections of the questionnaire)	2000	2001	0	NA	no (you will be redirected to the final sections of the questionnaire)	2000	2001	0	NA	no (you will be redirected to the final sections of the questionnaire)	2000	2001	0	NA	no (you will be redirected to the final sections of the questionnaire)	2000	2001	0
1482	FR2510046 Basses Vallées du Cotentin et Baie des Veys	Whole site	FR2500088 Marais du Cotentin et du Bessin - Baie des Veys	Yes	NA	NA	NA	CG01 Gestion de la pêche professionnelle/commerciale (y compris la récolte de coquillages et d'algues)	NA	NA	CA03 Maintenir les pratiques agricoles extensives existantes et les caractéristiques du paysage agricole	2000	2023	Permanent	40	NA	NA	3110 Eaux oligotrophes très peu minéralisées des plaines sablonneuses (Littorelletalia uniflorae)	3130 Eaux stagnantes, oligotrophes à mésotrophes avec végétation du Littorelletea uniflorae et/ou du Isoeto-Nanojuncetea	3140 Eaux oligo-mésotrophes calcaires avec végétation benthique à Chara spp.	no (you will be redirected to the final sections of the questionnaire)	2000	2001	0	NA	no (you will be redirected to the final sections of the questionnaire)	2000	2001	0	NA	no (you will be redirected to the final sections of the questionnaire)	2000	2001	0	NA	no (you will be redirected to the final sections of the questionnaire)	2000	2001	0	NA	no (you will be redirected to the final sections of the questionnaire)	2000	2001	0	NA	no (you will be redirected to the final sections of the questionnaire)	2000	2001	0
1483	FR2502012 Coteaux calcaires et anciennes carrières de La Meauffe, Cavigny et Airel	Whole site	NA	Yes	NA	NA	NA	NA	NA	NA	CS03 Amélioration de l'habitat des espèces visées par les directives	2000	2023	NA	50	NA	NA	NA	NA	NA	no (you will be redirected to the final sections of the questionnaire)	2000	2001	0	NA	no (you will be redirected to the final sections of the questionnaire)	2000	2001	0	NA	no (you will be redirected to the final sections of the questionnaire)	2000	2001	0	NA	no (you will be redirected to the final sections of the questionnaire)	2000	2001	0	NA	no (you will be redirected to the final sections of the questionnaire)	2000	2001	0	NA	no (you will be redirected to the final sections of the questionnaire)	2000	2001	0
1484	FR2500109 Bois et coteaux calcaires sous Belleme	Whole site	NA	Yes	NA	NA	NA	NA	NA	NA	CA04 Rétablir des pratiques agricoles appropriées pour remédier à l'abandon, notamment le fauchage, le pâturage, le brûlage ou des mesures équivalentes.	2019	2023	Timerary	20	NA	NA	NA	NA	NA	yes (optional, you will be asked to select another action with same follow up questions you just filled)	2019	2023	20	NA	no (you will be redirected to the final sections of the questionnaire)	2000	2001	0	NA	no (you will be redirected to the final sections of the questionnaire)	2000	2001	0	NA	no (you will be redirected to the final sections of the questionnaire)	2000	2001	0	NA	no (you will be redirected to the final sections of the questionnaire)	2000	2001	0	NA	no (you will be redirected to the final sections of the questionnaire)	2000	2001	0
1485	FR2502015 Vallée du Sarthon et affluents	Whole site	NA	Yes	NA	NA	NA	NA	CS01 Renforcer les populations d'espèces des directives	CS03 Amélioration de l'habitat des espèces visées par les directives	CS01 Renforcer les populations d'espèces des directives	2014	2023	NA	70	NA	NA	NA	NA	NA	no (you will be redirected to the final sections of the questionnaire)	2000	2001	0	NA	no (you will be redirected to the final sections of the questionnaire)	2000	2001	0	NA	no (you will be redirected to the final sections of the questionnaire)	2000	2001	0	NA	no (you will be redirected to the final sections of the questionnaire)	2000	2001	0	NA	no (you will be redirected to the final sections of the questionnaire)	2000	2001	0	NA	no (you will be redirected to the final sections of the questionnaire)	2000	2001	0
1486	FR2302009 Le Haut Bassin de la Calonne	Whole site	NA	Yes	CB04 Adapter/gérer le reboisement et la régénération des forêts	CB05 Adapter/changer les pratiques de gestion et d'exploitation des forêts	CF03 Réduire l'impact des activités sportives, récréatives et de loisirs en plNo air	NA	NA	NA	CA03 Maintenir les pratiques agricoles extensives existantes et les caractéristiques du paysage agricole	2014	2023	Timerary	10	NA	NA	3260 Rivières des étages planitiaire à montagnard avec végétation du Ranunculion fluitantis et du Callitricho-Batrachion	6210 Pelouses sèches semi-naturelles et faciès d'embuissonnement sur calcaires (Festuco Brometalia)(*sites d'orchidées remarquables)	6230 Formations herbeuses à Nardus, riches en espèces, sur substrats siliceux des zones montagnardes (et des zones submontagnardes de l'Europe continentale)	no (you will be redirected to the final sections of the questionnaire)	2000	2001	0	NA	no (you will be redirected to the final sections of the questionnaire)	2000	2001	0	NA	no (you will be redirected to the final sections of the questionnaire)	2000	2001	0	NA	no (you will be redirected to the final sections of the questionnaire)	2000	2001	0	NA	no (you will be redirected to the final sections of the questionnaire)	2000	2001	0	NA	no (you will be redirected to the final sections of the questionnaire)	2000	2001	0
1488	FR2300149 Corbie	Whole site	NA	Yes	CB02 Maintenir les pratiques traditionnelles de gestion et d'exploitation des forêts	CB03 Rétablir les pratiques de gestion et d'exploitation des forêts	CF03 Réduire l'impact des activités sportives, récréatives et de loisirs en plNo air	NA	NA	NA	CA03 Maintenir les pratiques agricoles extensives existantes et les caractéristiques du paysage agricole	2016	2023	Timerary	6	A01. Mise en culture	Triturus cristatus ; Barbastella barbastellus ; Rhinolophus ferrumequinum ; Myotis bechstNoii ; Myotis myotis	NA	NA	NA	no (you will be redirected to the final sections of the questionnaire)	2000	2001	0	NA	no (you will be redirected to the final sections of the questionnaire)	2000	2001	0	NA	no (you will be redirected to the final sections of the questionnaire)	2000	2001	0	NA	no (you will be redirected to the final sections of the questionnaire)	2000	2001	0	NA	no (you will be redirected to the final sections of the questionnaire)	2000	2001	0	NA	no (you will be redirected to the final sections of the questionnaire)	2000	2001	0
1489	FR2400550 Arc forestier du Perche d'Eure-et-Loir	Whole site	NA	Yes	CB02 Maintenir les pratiques traditionnelles de gestion et d'exploitation des forêts	CB05 Adapter/changer les pratiques de gestion et d'exploitation des forêts	NA	CG02 Gestion de la chasse, de la pêche récréative et de la récolte ou de la collecte de plantes à des fins récréatives ou commerciales	CS03 Amélioration de l'habitat des espèces visées par les directives	CS04 Gérer les autres espèces indigènes	CS03 Amélioration de l'habitat des espèces visées par les directives	2000	2023	Timerary	2	NA	Voir ZPS Forêts et étangs du Perche	NA	NA	NA	no (you will be redirected to the final sections of the questionnaire)	2000	2001	0	NA	no (you will be redirected to the final sections of the questionnaire)	2000	2001	0	NA	no (you will be redirected to the final sections of the questionnaire)	2000	2001	0	NA	no (you will be redirected to the final sections of the questionnaire)	2000	2001	0	NA	no (you will be redirected to the final sections of the questionnaire)	2000	2001	0	NA	no (you will be redirected to the final sections of the questionnaire)	2000	2001	0
1490	FR2512004 Forêts et étangs du Perche	Whole site	NA	Yes	NA	NA	NA	NA	NA	NA	CS03 Amélioration de l'habitat des espèces visées par les directives	2000	2000	Timerary	5	NA	Ardea alba ; Egretta garzetta ; Ardea purpurea	NA	NA	NA	no (you will be redirected to the final sections of the questionnaire)	2000	2001	0	NA	no (you will be redirected to the final sections of the questionnaire)	2000	2001	0	NA	no (you will be redirected to the final sections of the questionnaire)	2000	2001	0	NA	no (you will be redirected to the final sections of the questionnaire)	2000	2001	0	NA	no (you will be redirected to the final sections of the questionnaire)	2000	2001	0	NA	no (you will be redirected to the final sections of the questionnaire)	2000	2001	0
1491	FR2300121 Estuaire de la SNoe	Whole site	FR2310044 Estuaire et marais de la Basse SNoe	Yes	CB01 Empêcher la conversion d'habitats (semi-) naturels en forêts et de forêts (semi-) naturelles en plantations forestières intensives	CB05 Adapter/changer les pratiques de gestion et d'exploitation des forêts	NA	NA	NA	NA	CJ02 Réduire l'impact des changements hydrologiques à buts multiples	2000	2023	Permanent	80	NA	NA	1110 Bancs de sable à faible couverture permanente d'eau marine	1130 Estuaires	1140 Replats boueux ou sableux exondés à marée basse	no (you will be redirected to the final sections of the questionnaire)	2000	2001	0	NA	no (you will be redirected to the final sections of the questionnaire)	2000	2001	0	NA	no (you will be redirected to the final sections of the questionnaire)	2000	2001	0	NA	no (you will be redirected to the final sections of the questionnaire)	2000	2001	0	NA	no (you will be redirected to the final sections of the questionnaire)	2000	2001	0	NA	no (you will be redirected to the final sections of the questionnaire)	2000	2001	0
1493	FR2300131 Pays de Bray humide	Whole site	NA	Yes	NA	NA	NA	NA	NA	NA	CA03 Maintenir les pratiques agricoles extensives existantes et les caractéristiques du paysage agricole	2014	2023	NA	0	NA	NA	6510 Prairies maigres de fauche de basse altitude (Alopecurus pratensis, Sanguisorba officinalis)	7110 Tourbières hautes actives	NA	no (you will be redirected to the final sections of the questionnaire)	2000	2001	0	NA	no (you will be redirected to the final sections of the questionnaire)	2000	2001	0	NA	no (you will be redirected to the final sections of the questionnaire)	2000	2001	0	NA	no (you will be redirected to the final sections of the questionnaire)	2000	2001	0	NA	no (you will be redirected to the final sections of the questionnaire)	2000	2001	0	NA	no (you will be redirected to the final sections of the questionnaire)	2000	2001	0
1494	FR8201700 Haut Giffre	Part of it	FR8212008 Haut Giffre	Yes	NA	NA	NA	NA	NA	NA	CA05 Adapter le fauchage, le pâturage et autres activités agricoles équivalentes	2000	2023	Permanent	100	NA	NA	3130 Eaux stagnantes, oligotrophes à mésotrophes avec végétation du Littorelletea uniflorae et/ou du Isoeto-Nanojuncetea	3150 Lacs eutrophes naturels avec végétation du Magnopotamion ou Hydrocharition	4060 Landes alpines et boréales	no (you will be redirected to the final sections of the questionnaire)	2000	2001	0	NA	no (you will be redirected to the final sections of the questionnaire)	2000	2001	0	NA	no (you will be redirected to the final sections of the questionnaire)	2000	2001	0	NA	no (you will be redirected to the final sections of the questionnaire)	2000	2001	0	NA	no (you will be redirected to the final sections of the questionnaire)	2000	2001	0	NA	no (you will be redirected to the final sections of the questionnaire)	2000	2001	0
1495	FR8301014 Étangs de Sologne bourbonnaise	Whole site	NA	Yes	NA	NA	CF03 Réduire l'impact des activités sportives, récréatives et de loisirs en plNo air	NA	CS03 Amélioration de l'habitat des espèces visées par les directives	CS04 Gérer les autres espèces indigènes	CS03 Amélioration de l'habitat des espèces visées par les directives	2015	2023	Permanent	0	NA	Castor fiber;	3130 Eaux stagnantes, oligotrophes à mésotrophes avec végétation du Littorelletea uniflorae et/ou du Isoeto-Nanojuncetea	3140 Eaux oligo-mésotrophes calcaires avec végétation benthique à Chara spp.	3150 Lacs eutrophes naturels avec végétation du Magnopotamion ou Hydrocharition	no (you will be redirected to the final sections of the questionnaire)	2000	2001	0	NA	no (you will be redirected to the final sections of the questionnaire)	2000	2001	0	NA	no (you will be redirected to the final sections of the questionnaire)	2000	2001	0	NA	no (you will be redirected to the final sections of the questionnaire)	2000	2001	0	NA	no (you will be redirected to the final sections of the questionnaire)	2000	2001	0	NA	no (you will be redirected to the final sections of the questionnaire)	2000	2001	0
1496	FR8212016 La Dombes	Whole site	NA	Yes	NA	NA	NA	NA	NA	NA	CA03 Maintenir les pratiques agricoles extensives existantes et les caractéristiques du paysage agricole	2017	2023	NA	8	NA	Lycaena dispar ;	NA	NA	NA	yes (optional, you will be asked to select another action with same follow up questions you just filled)	2017	2023	70	Leucorrhinia pectoralis ; Luronium natans ; Marsilea quadrifolia ;	no (you will be redirected to the final sections of the questionnaire)	2000	2001	0	NA	no (you will be redirected to the final sections of the questionnaire)	2000	2001	0	NA	no (you will be redirected to the final sections of the questionnaire)	2000	2001	0	NA	no (you will be redirected to the final sections of the questionnaire)	2000	2001	0	NA	no (you will be redirected to the final sections of the questionnaire)	2000	2001	0
1497	FR5200624 Marais de l'Erdre	Whole site	NA	Yes	NA	NA	NA	NA	NA	NA	CA05 Adapter le fauchage, le pâturage et autres activités agricoles équivalentes	2000	2001	Permanent	14	NA	lutra lutra	6410 Prairies à Molinia sur sols calcaires, tourbeux ou argilo-limoneux (Molinion caeruleae)	7110 Tourbières hautes actives	7120 Tourbières hautes dégradées encore susceptibles de régénération naturelle	no (you will be redirected to the final sections of the questionnaire)	2000	2001	0	NA	no (you will be redirected to the final sections of the questionnaire)	2000	2001	0	NA	no (you will be redirected to the final sections of the questionnaire)	2000	2001	0	NA	no (you will be redirected to the final sections of the questionnaire)	2000	2001	0	NA	no (you will be redirected to the final sections of the questionnaire)	2000	2001	0	NA	no (you will be redirected to the final sections of the questionnaire)	2000	2001	0
1498	FR2601017 Val de Loire bocager	Whole site	NA	Yes	CB01 Empêcher la conversion d'habitats (semi-) naturels en forêts et de forêts (semi-) naturelles en plantations forestières intensives	CB15 Other mesures liées aux pratiques forestières	NA	NA	NA	NA	CL01 Gestion des habitats (autres que l'agriculture et la forêt) pour ralentir, arrêter ou inverser les processus naturels	2010	2023	Permanent	0	A04.03. abandon des systèmes pastoraux, manque de pâturage	Sterna hirundo; Sternula albifrons; Burhinus oedicnemus; Charadrius dubius;	2330 Dunes intérieures à pelouses ouvertes à Corynephorus et Agrostis	3270 Rivières avec berges vaseuses avec végétation du Chenopodion rubri p.p. et du Bidention p.p.	8230 Roches siliceuses avec végétation pionnière du Sedo-Scleranthion ou du Sedo albi-Veronicion dillenii	no (you will be redirected to the final sections of the questionnaire)	2000	2001	0	NA	no (you will be redirected to the final sections of the questionnaire)	2000	2001	0	NA	no (you will be redirected to the final sections of the questionnaire)	2000	2001	0	NA	no (you will be redirected to the final sections of the questionnaire)	2000	2001	0	NA	no (you will be redirected to the final sections of the questionnaire)	2000	2001	0	NA	no (you will be redirected to the final sections of the questionnaire)	2000	2001	0
1499	FR8201783 Massif de la Vanoise	Whole site	FR8210032 La Vanoise	Yes	NA	NA	NA	NA	NA	NA	CA16 Other mesures liées aux pratiques agricoles	2000	2023	Permanent	20	NA	NA	4060 Landes alpines et boréales	6150 Pelouses boréo-alpines siliceuses	6170 Pelouses calcaires alpines et subalpines	yes (optional, you will be asked to select another action with same follow up questions you just filled)	2000	2023	1	NA	no (you will be redirected to the final sections of the questionnaire)	2000	2001	0	NA	no (you will be redirected to the final sections of the questionnaire)	2000	2001	0	NA	no (you will be redirected to the final sections of the questionnaire)	2000	2001	0	NA	no (you will be redirected to the final sections of the questionnaire)	2000	2001	0	NA	no (you will be redirected to the final sections of the questionnaire)	2000	2001	0
1500	FR8201662 Massifs de Crussol, Soyons, Cornas-Chateaubourg	Whole site	NA	Yes	NA	NA	NA	NA	NA	NA	CL01 Gestion des habitats (autres que l'agriculture et la forêt) pour ralentir, arrêter ou inverser les processus naturels	2009	2023	Permanent	10	A04.03. abandon des systèmes pastoraux, manque de pâturage	NA	6110 Pelouses rupicoles calcaires ou basiphiles du Alysso-Sedion albi	6210 Pelouses sèches semi-naturelles et faciès d'embuissonnement sur calcaires (Festuco Brometalia)(*sites d'orchidées remarquables)	NA	no (you will be redirected to the final sections of the questionnaire)	2000	2001	0	NA	no (you will be redirected to the final sections of the questionnaire)	2000	2001	0	NA	no (you will be redirected to the final sections of the questionnaire)	2000	2001	0	NA	no (you will be redirected to the final sections of the questionnaire)	2000	2001	0	NA	no (you will be redirected to the final sections of the questionnaire)	2000	2001	0	NA	no (you will be redirected to the final sections of the questionnaire)	2000	2001	0
1501	FR2100312 Massif forestier de la Montagne de RNoms (versant sud) et étangs associés	Whole site	NA	Yes	CB01 Empêcher la conversion d'habitats (semi-) naturels en forêts et de forêts (semi-) naturelles en plantations forestières intensives	CB04 Adapter/gérer le reboisement et la régénération des forêts	NA	CG02 Gestion de la chasse, de la pêche récréative et de la récolte ou de la collecte de plantes à des fins récréatives ou commerciales	NA	NA	CS03 Amélioration de l'habitat des espèces visées par les directives	2013	2023	Permanent	50	H06.01. nuisance et pollution sonore	NA	3130 Eaux stagnantes, oligotrophes à mésotrophes avec végétation du Littorelletea uniflorae et/ou du Isoeto-Nanojuncetea	3140 Eaux oligo-mésotrophes calcaires avec végétation benthique à Chara spp.	4030 Landes sèches européennes	no (you will be redirected to the final sections of the questionnaire)	2000	2001	0	NA	no (you will be redirected to the final sections of the questionnaire)	2000	2001	0	NA	no (you will be redirected to the final sections of the questionnaire)	2000	2001	0	NA	no (you will be redirected to the final sections of the questionnaire)	2000	2001	0	NA	no (you will be redirected to the final sections of the questionnaire)	2000	2001	0	NA	no (you will be redirected to the final sections of the questionnaire)	2000	2001	0
1502	FR8201760 Crêts du Pilat	Whole site	NA	Yes	NA	NA	CF03 Réduire l'impact des activités sportives, récréatives et de loisirs en plNo air	NA	NA	NA	CA03 Maintenir les pratiques agricoles extensives existantes et les caractéristiques du paysage agricole	2004	2023	Permanent	16	NA	NA	4030 Landes sèches européennes	6210 Pelouses sèches semi-naturelles et faciès d'embuissonnement sur calcaires (Festuco Brometalia)(*sites d'orchidées remarquables)	6230 Formations herbeuses à Nardus, riches en espèces, sur substrats siliceux des zones montagnardes (et des zones submontagnardes de l'Europe continentale)	no (you will be redirected to the final sections of the questionnaire)	2000	2001	0	NA	no (you will be redirected to the final sections of the questionnaire)	2000	2001	0	NA	no (you will be redirected to the final sections of the questionnaire)	2000	2001	0	NA	no (you will be redirected to the final sections of the questionnaire)	2000	2001	0	NA	no (you will be redirected to the final sections of the questionnaire)	2000	2001	0	NA	no (you will be redirected to the final sections of the questionnaire)	2000	2001	0
1503	FR1100799 Haute vallée de l'Essonne	Whole site	NA	Yes	NA	NA	NA	NA	NA	NA	CS03 Amélioration de l'habitat des espèces visées par les directives	2000	2023	Timerary	7	NA	NA	NA	NA	NA	no (you will be redirected to the final sections of the questionnaire)	2000	2001	0	NA	no (you will be redirected to the final sections of the questionnaire)	2000	2001	0	NA	no (you will be redirected to the final sections of the questionnaire)	2000	2001	0	NA	no (you will be redirected to the final sections of the questionnaire)	2000	2001	0	NA	no (you will be redirected to the final sections of the questionnaire)	2000	2001	0	NA	no (you will be redirected to the final sections of the questionnaire)	2000	2001	0
1504	FR9101482 Posidonies de la côte des Albères	Part of it	FR9112034 Cap Bear- cap Cerbère	Yes	NA	NA	NA	NA	NA	NA	CF03 Réduire l'impact des activités sportives, récréatives et de loisirs en plNo air	2000	2023	Permanent	16	NA	NA	1120 Herbiers de posidonies (Posidonion oceanicae)	1170 Récifs	NA	yes (optional, you will be asked to select another action with same follow up questions you just filled)	2000	2023	100	NA	no (you will be redirected to the final sections of the questionnaire)	2000	2001	0	NA	no (you will be redirected to the final sections of the questionnaire)	2000	2001	0	NA	no (you will be redirected to the final sections of the questionnaire)	2000	2001	0	NA	no (you will be redirected to the final sections of the questionnaire)	2000	2001	0	NA	no (you will be redirected to the final sections of the questionnaire)	2000	2001	0
1505	FR2410011 Basses vallées de la Vienne et de l'Indre	Whole site	NA	Yes	CB01 Empêcher la conversion d'habitats (semi-) naturels en forêts et de forêts (semi-) naturelles en plantations forestières intensives	CB09 Gérer l'utilisation de produits chimiques pour la fertilisation, le chaulage et la lutte contre les parasites dans la sylviculture	CF03 Réduire l'impact des activités sportives, récréatives et de loisirs en plNo air	CG04 Contrôle/éradication de l'abattage, de la pêche et de la récolte illégaux	NA	NA	CA05 Adapter le fauchage, le pâturage et autres activités agricoles équivalentes	2000	2023	Permanent	20	NA	Numenius arquata ; Saxicola rubetra	NA	NA	NA	no (you will be redirected to the final sections of the questionnaire)	2000	2001	0	NA	no (you will be redirected to the final sections of the questionnaire)	2000	2001	0	NA	no (you will be redirected to the final sections of the questionnaire)	2000	2001	0	NA	no (you will be redirected to the final sections of the questionnaire)	2000	2001	0	NA	no (you will be redirected to the final sections of the questionnaire)	2000	2001	0	NA	no (you will be redirected to the final sections of the questionnaire)	2000	2001	0
1506	FR9301549 Entraunes	Whole site	FR9301554 Yestes à chauves souris - Castellet-Les-Sausses et Gorges de Yesluis	Yes	CB05 Adapter/changer les pratiques de gestion et d'exploitation des forêts	CB06 Mettre fin aux pratiques de gestion et d'exploitation des forêts	NA	CG10 Gérer les prélèvements d'eau et les modifications des conditions hydrologiques pour l'aquaculture en eau douce	CS01 Renforcer les populations d'espèces des directives	CS03 Amélioration de l'habitat des espèces visées par les directives	CA03 Maintenir les pratiques agricoles extensives existantes et les caractéristiques du paysage agricole	2009	2023	Timerary	25	A04.03. abandon des systèmes pastoraux, manque de pâturage	NA	4090 Landes oro-méditerranéennes endémiques à genêts épineux	5210 Matorrals arborescents à Juniperus spp.	6110 Pelouses rupicoles calcaires ou basiphiles du Alysso-Sedion albi	yes (optional, you will be asked to select another action with same follow up questions you just filled)	2009	2023	40	NA	no (you will be redirected to the final sections of the questionnaire)	2000	2001	0	NA	no (you will be redirected to the final sections of the questionnaire)	2000	2001	0	NA	no (you will be redirected to the final sections of the questionnaire)	2000	2001	0	NA	no (you will be redirected to the final sections of the questionnaire)	2000	2001	0	NA	no (you will be redirected to the final sections of the questionnaire)	2000	2001	0
1507	FR3112002 Les "Cinq Tailles"	Whole site	NA	Yes	NA	NA	CF04 Réduire/éliminer la pollution ponctuelle des eaux de surface ou souterraines provenant de zones et d'activités industrielles, commerciales, résidentielles et récréatives.	NA	NA	NA	CA03 Maintenir les pratiques agricoles extensives existantes et les caractéristiques du paysage agricole	2005	2023	Permanent	19	NA	Triturus cristatus ; Acrocephalus paludicola ;	NA	NA	NA	yes (optional, you will be asked to select another action with same follow up questions you just filled)	2005	2023	55	Triturus cristatus	yes (optional, you will be asked to select another action with same follow up questions you just filled)	2022	2023	0	NA	yes (optional, you will be asked to select another action with same follow up questions you just filled)	2022	2023	2	Podiceps nigricollis	no (you will be redirected to the final sections of the questionnaire)	2000	2001	0	NA	no (you will be redirected to the final sections of the questionnaire)	2000	2001	0	NA	no (you will be redirected to the final sections of the questionnaire)	2000	2001	0
1508	FR2200349 Massif forestier de Crécy-en-Ponthieu	Whole site	NA	Yes	NA	NA	NA	NA	NA	NA	CB05 Adapter/changer les pratiques de gestion et d'exploitation des forêts	2022	2023	Permanent	2	NA	myotis myotis	NA	NA	NA	no (you will be redirected to the final sections of the questionnaire)	2000	2001	0	NA	no (you will be redirected to the final sections of the questionnaire)	2000	2001	0	NA	no (you will be redirected to the final sections of the questionnaire)	2000	2001	0	NA	no (you will be redirected to the final sections of the questionnaire)	2000	2001	0	NA	no (you will be redirected to the final sections of the questionnaire)	2000	2001	0	NA	no (you will be redirected to the final sections of the questionnaire)	2000	2001	0
1509	FR7200809 Réseau hydrographique de la Haute Dronne	Whole site	NA	Yes	NA	NA	CF03 Réduire l'impact des activités sportives, récréatives et de loisirs en plNo air	CG02 Gestion de la chasse, de la pêche récréative et de la récolte ou de la collecte de plantes à des fins récréatives ou commerciales	NA	NA	CJ03 Restaurer les habitats touchés par les changements hydrologiques à buts multiples	2014	2021	Timerary	5	NA	NA	3260 Rivières des étages planitiaire à montagnard avec végétation du Ranunculion fluitantis et du Callitricho-Batrachion	4010 Landes humides atlantiques septentrionales à Erica tetralix	4030 Landes sèches européennes	no (you will be redirected to the final sections of the questionnaire)	2000	2001	0	NA	no (you will be redirected to the final sections of the questionnaire)	2000	2001	0	NA	no (you will be redirected to the final sections of the questionnaire)	2000	2001	0	NA	no (you will be redirected to the final sections of the questionnaire)	2000	2001	0	NA	no (you will be redirected to the final sections of the questionnaire)	2000	2001	0	NA	no (you will be redirected to the final sections of the questionnaire)	2000	2001	0
1510	FR2200359 Tourbières et marais de l'Avre	Part of it	NA	Yes	NA	NA	NA	NA	CS03 Amélioration de l'habitat des espèces visées par les directives	CS04 Gérer les autres espèces indigènes	CL01 Gestion des habitats (autres que l'agriculture et la forêt) pour ralentir, arrêter ou inverser les processus naturels	2007	2023	Permanent	3	NA	NA	3140 Eaux oligo-mésotrophes calcaires avec végétation benthique à Chara spp.	3150 Lacs eutrophes naturels avec végétation du Magnopotamion ou Hydrocharition	3160 Lacs et mares dystrophes naturels	no (you will be redirected to the final sections of the questionnaire)	2000	2001	0	NA	no (you will be redirected to the final sections of the questionnaire)	2000	2001	0	NA	no (you will be redirected to the final sections of the questionnaire)	2000	2001	0	NA	no (you will be redirected to the final sections of the questionnaire)	2000	2001	0	NA	no (you will be redirected to the final sections of the questionnaire)	2000	2001	0	NA	no (you will be redirected to the final sections of the questionnaire)	2000	2001	0
1511	FR2400562 Vallée de la Cisse en amont de Saint-Lubin	Part of it	NA	Yes	NA	NA	CF03 Réduire l'impact des activités sportives, récréatives et de loisirs en plNo air	CG02 Gestion de la chasse, de la pêche récréative et de la récolte ou de la collecte de plantes à des fins récréatives ou commerciales	NA	NA	CL01 Gestion des habitats (autres que l'agriculture et la forêt) pour ralentir, arrêter ou inverser les processus naturels	2000	2023	Permanent	7	NA	NA	NA	NA	NA	yes (optional, you will be asked to select another action with same follow up questions you just filled)	2014	2023	100	NA	no (you will be redirected to the final sections of the questionnaire)	2000	2001	0	NA	no (you will be redirected to the final sections of the questionnaire)	2000	2001	0	NA	no (you will be redirected to the final sections of the questionnaire)	2000	2001	0	NA	no (you will be redirected to the final sections of the questionnaire)	2000	2001	0	NA	no (you will be redirected to the final sections of the questionnaire)	2000	2001	0
1512	FR1100797 Coteaux et boucles de la sNoe	Part of it	NA	Yes	NA	NA	NA	NA	NA	NA	CL01 Gestion des habitats (autres que l'agriculture et la forêt) pour ralentir, arrêter ou inverser les processus naturels	2000	2001	Permanent	1	NA	NA	6120 Pelouses calcaires de sables xériques	6210 Pelouses sèches semi-naturelles et faciès d'embuissonnement sur calcaires (Festuco Brometalia)(*sites d'orchidées remarquables)	9130 Hêtraies du Asperulo-Fagetum	no (you will be redirected to the final sections of the questionnaire)	2000	2001	0	NA	no (you will be redirected to the final sections of the questionnaire)	2000	2001	0	NA	no (you will be redirected to the final sections of the questionnaire)	2000	2001	0	NA	no (you will be redirected to the final sections of the questionnaire)	2000	2001	0	NA	no (you will be redirected to the final sections of the questionnaire)	2000	2001	0	NA	no (you will be redirected to the final sections of the questionnaire)	2000	2001	0
1513	FR2400534 Grande Brenne	Part of it	NA	Yes	NA	NA	CF03 Réduire l'impact des activités sportives, récréatives et de loisirs en plNo air	NA	CS03 Amélioration de l'habitat des espèces visées par les directives	CS04 Gérer les autres espèces indigènes	CA03 Maintenir les pratiques agricoles extensives existantes et les caractéristiques du paysage agricole	2000	2023	Permanent	85	NA	NA	3110 Eaux oligotrophes très peu minéralisées des plaines sablonneuses (Littorelletalia uniflorae)	3130 Eaux stagnantes, oligotrophes à mésotrophes avec végétation du Littorelletea uniflorae et/ou du Isoeto-Nanojuncetea	3140 Eaux oligo-mésotrophes calcaires avec végétation benthique à Chara spp.	no (you will be redirected to the final sections of the questionnaire)	2000	2001	0	NA	no (you will be redirected to the final sections of the questionnaire)	2000	2001	0	NA	no (you will be redirected to the final sections of the questionnaire)	2000	2001	0	NA	no (you will be redirected to the final sections of the questionnaire)	2000	2001	0	NA	no (you will be redirected to the final sections of the questionnaire)	2000	2001	0	NA	no (you will be redirected to the final sections of the questionnaire)	2000	2001	0
1514	FR7401146 Vallée du Taurion et affluents	Whole site	NA	Yes	NA	NA	NA	NA	CS01 Renforcer les populations d'espèces des directives	CS03 Amélioration de l'habitat des espèces visées par les directives	CA03 Maintenir les pratiques agricoles extensives existantes et les caractéristiques du paysage agricole	2019	2023	Timerary	20	NA	NA	3110 Eaux oligotrophes très peu minéralisées des plaines sablonneuses (Littorelletalia uniflorae)	3130 Eaux stagnantes, oligotrophes à mésotrophes avec végétation du Littorelletea uniflorae et/ou du Isoeto-Nanojuncetea	3260 Rivières des étages planitiaire à montagnard avec végétation du Ranunculion fluitantis et du Callitricho-Batrachion	no (you will be redirected to the final sections of the questionnaire)	2000	2001	0	NA	no (you will be redirected to the final sections of the questionnaire)	2000	2001	0	NA	no (you will be redirected to the final sections of the questionnaire)	2000	2001	0	NA	no (you will be redirected to the final sections of the questionnaire)	2000	2001	0	NA	no (you will be redirected to the final sections of the questionnaire)	2000	2001	0	NA	no (you will be redirected to the final sections of the questionnaire)	2000	2001	0
1515	FR7401135 Tourbière de la source du ruisseau des Yesuges	Whole site	NA	Yes	NA	NA	NA	NA	NA	NA	CS03 Amélioration de l'habitat des espèces visées par les directives	2019	2023	Timerary	0	NA	Pic noir, Engoulevent d'europe	4010 Landes humides atlantiques septentrionales à Erica tetralix	4030 Landes sèches européennes	6410 Prairies à Molinia sur sols calcaires, tourbeux ou argilo-limoneux (Molinion caeruleae)	no (you will be redirected to the final sections of the questionnaire)	2000	2001	0	NA	no (you will be redirected to the final sections of the questionnaire)	2000	2001	0	NA	no (you will be redirected to the final sections of the questionnaire)	2000	2001	0	NA	no (you will be redirected to the final sections of the questionnaire)	2000	2001	0	NA	no (you will be redirected to the final sections of the questionnaire)	2000	2001	0	NA	no (you will be redirected to the final sections of the questionnaire)	2000	2001	0
1516	FR4211807 Hautes-Vosges, Haut-Rhin	Part of it	NA	Yes	CB01 Empêcher la conversion d'habitats (semi-) naturels en forêts et de forêts (semi-) naturelles en plantations forestières intensives	CB02 Maintenir les pratiques traditionnelles de gestion et d'exploitation des forêts	NA	CG02 Gestion de la chasse, de la pêche récréative et de la récolte ou de la collecte de plantes à des fins récréatives ou commerciales	NA	NA	CA03 Maintenir les pratiques agricoles extensives existantes et les caractéristiques du paysage agricole	2000	2023	Permanent	10	NA	NA	NA	NA	NA	no (you will be redirected to the final sections of the questionnaire)	2000	2001	0	NA	no (you will be redirected to the final sections of the questionnaire)	2000	2001	0	NA	no (you will be redirected to the final sections of the questionnaire)	2000	2001	0	NA	no (you will be redirected to the final sections of the questionnaire)	2000	2001	0	NA	no (you will be redirected to the final sections of the questionnaire)	2000	2001	0	NA	no (you will be redirected to the final sections of the questionnaire)	2000	2001	0
1517	FR9101483 Massif des Albères	Part of it	FR9112023 Massif des Albères	Yes	CB06 Mettre fin aux pratiques de gestion et d'exploitation des forêts	CB15 Other mesures liées aux pratiques forestières	CF03 Réduire l'impact des activités sportives, récréatives et de loisirs en plNo air	NA	NA	NA	CN02 Mettre en œuvre des mesures d'adaptation au changement climatique	2000	2023	Permanent	100	NA	NA	9120 Hêtraies acidophiles atlantiques à sous-bois à Ilex et Taxus (Quercion robori-petraeae ou Ilici-Fagenion)	91E0 Forêts alluviales à Alnus glutinosa et Fraxinus excelsior (Alno-Padion, Alnion incanae, Salicion albae)	92A0 Forêts-galeries à Salix alba et Populus alba	no (you will be redirected to the final sections of the questionnaire)	2000	2001	0	NA	no (you will be redirected to the final sections of the questionnaire)	2000	2001	0	NA	no (you will be redirected to the final sections of the questionnaire)	2000	2001	0	NA	no (you will be redirected to the final sections of the questionnaire)	2000	2001	0	NA	no (you will be redirected to the final sections of the questionnaire)	2000	2001	0	NA	no (you will be redirected to the final sections of the questionnaire)	2000	2001	0
1518	FR9101483 Massif des Albères	Part of it	FR9112023 Massif des Albères	Yes	CB06 Mettre fin aux pratiques de gestion et d'exploitation des forêts	CB15 Other mesures liées aux pratiques forestières	CF03 Réduire l'impact des activités sportives, récréatives et de loisirs en plNo air	NA	NA	NA	CN02 Mettre en œuvre des mesures d'adaptation au changement climatique	2000	2023	Permanent	100	NA	NA	9120 Hêtraies acidophiles atlantiques à sous-bois à Ilex et Taxus (Quercion robori-petraeae ou Ilici-Fagenion)	91E0 Forêts alluviales à Alnus glutinosa et Fraxinus excelsior (Alno-Padion, Alnion incanae, Salicion albae)	92A0 Forêts-galeries à Salix alba et Populus alba	no (you will be redirected to the final sections of the questionnaire)	2000	2001	0	NA	no (you will be redirected to the final sections of the questionnaire)	2000	2001	0	NA	no (you will be redirected to the final sections of the questionnaire)	2000	2001	0	NA	no (you will be redirected to the final sections of the questionnaire)	2000	2001	0	NA	no (you will be redirected to the final sections of the questionnaire)	2000	2001	0	NA	no (you will be redirected to the final sections of the questionnaire)	2000	2001	0
1519	FR2500096 Monts d'Eraines	Whole site	NA	Yes	NA	NA	NA	NA	NA	NA	Veuillez retourner à la page précédente et sélectionner des mesures de gestion	2020	2023	Timerary	9	A04.02. pâturage non intensif	NA	NA	NA	NA	no (you will be redirected to the final sections of the questionnaire)	2000	2001	0	NA	no (you will be redirected to the final sections of the questionnaire)	2000	2001	0	NA	no (you will be redirected to the final sections of the questionnaire)	2000	2001	0	NA	no (you will be redirected to the final sections of the questionnaire)	2000	2001	0	NA	no (you will be redirected to the final sections of the questionnaire)	2000	2001	0	NA	no (you will be redirected to the final sections of the questionnaire)	2000	2001	0
1520	FR5200653 Marais Breton, baie de Bourgneuf, île de Noirmoutier et forêt de Monts	Whole site	FR5212009 Marais Breton, baie de Bourgneuf, île de Noirmoutier et forêt de Monts	Yes	NA	NA	NA	CG02 Gestion de la chasse, de la pêche récréative et de la récolte ou de la collecte de plantes à des fins récréatives ou commerciales	NA	NA	CA03 Maintenir les pratiques agricoles extensives existantes et les caractéristiques du paysage agricole	2000	2023	Permanent	27	NA	NA	NA	NA	NA	no (you will be redirected to the final sections of the questionnaire)	2000	2001	0	NA	no (you will be redirected to the final sections of the questionnaire)	2000	2001	0	NA	no (you will be redirected to the final sections of the questionnaire)	2000	2001	0	NA	no (you will be redirected to the final sections of the questionnaire)	2000	2001	0	NA	no (you will be redirected to the final sections of the questionnaire)	2000	2001	0	NA	no (you will be redirected to the final sections of the questionnaire)	2000	2001	0
1521	FR2400537 Vallée de l'Indre	Whole site	NA	Yes	NA	NA	NA	NA	NA	NA	CA03 Maintenir les pratiques agricoles extensives existantes et les caractéristiques du paysage agricole	2020	2023	Permanent	15	NA	NA	6410 Prairies à Molinia sur sols calcaires, tourbeux ou argilo-limoneux (Molinion caeruleae)	6510 Prairies maigres de fauche de basse altitude (Alopecurus pratensis, Sanguisorba officinalis)	NA	yes (optional, you will be asked to select another action with same follow up questions you just filled)	2020	2023	15	NA	no (you will be redirected to the final sections of the questionnaire)	2000	2001	0	NA	no (you will be redirected to the final sections of the questionnaire)	2000	2001	0	NA	no (you will be redirected to the final sections of the questionnaire)	2000	2001	0	NA	no (you will be redirected to the final sections of the questionnaire)	2000	2001	0	NA	no (you will be redirected to the final sections of the questionnaire)	2000	2001	0
1522	FR2500094 Marais alcalin de Chicheboville-Bellengreville	Whole site	NA	Yes	NA	NA	NA	CG02 Gestion de la chasse, de la pêche récréative et de la récolte ou de la collecte de plantes à des fins récréatives ou commerciales	NA	NA	CL01 Gestion des habitats (autres que l'agriculture et la forêt) pour ralentir, arrêter ou inverser les processus naturels	2000	2023	Permanent	0	NA	NA	3140 Eaux oligo-mésotrophes calcaires avec végétation benthique à Chara spp.	6430 Mégaphorbiaies hygrophiles d'ourlets planitiaires et des étages montagnard à alpin	7210 Marais calcaires à Cladium mariscus et espèce du Carex davalliana	yes (optional, you will be asked to select another action with same follow up questions you just filled)	2000	2023	0	NA	no (you will be redirected to the final sections of the questionnaire)	2000	2001	0	NA	no (you will be redirected to the final sections of the questionnaire)	2000	2001	0	NA	no (you will be redirected to the final sections of the questionnaire)	2000	2001	0	NA	no (you will be redirected to the final sections of the questionnaire)	2000	2001	0	NA	no (you will be redirected to the final sections of the questionnaire)	2000	2001	0
1523	FR1100797 Coteaux et boucles de la sNoe	Part of it	NA	Yes	NA	NA	CF03 Réduire l'impact des activités sportives, récréatives et de loisirs en plNo air	NA	NA	NA	CF03 Réduire l'impact des activités sportives, récréatives et de loisirs en plNo air	2000	2001	Permanent	0	NA	Falco peregrinus	6110 Pelouses rupicoles calcaires ou basiphiles du Alysso-Sedion albi	6210 Pelouses sèches semi-naturelles et faciès d'embuissonnement sur calcaires (Festuco Brometalia)(*sites d'orchidées remarquables)	8310 Grottes non exploitées par le tourisme	no (you will be redirected to the final sections of the questionnaire)	2000	2001	0	NA	no (you will be redirected to the final sections of the questionnaire)	2000	2001	0	NA	no (you will be redirected to the final sections of the questionnaire)	2000	2001	0	NA	no (you will be redirected to the final sections of the questionnaire)	2000	2001	0	NA	no (you will be redirected to the final sections of the questionnaire)	2000	2001	0	NA	no (you will be redirected to the final sections of the questionnaire)	2000	2001	0
1524	FR9302001 Lagune du Brusc	Part of it	NA	Yes	NA	NA	NA	NA	NA	NA	CI02 Gestion, contrôle ou éradication d'espèces exotiques envahissantes établies et préoccupantes pour l'Union	2012	2023	Permanent	0	NA	Euleptes europaea ; Allium chamaemoly ; Limonium pseudominutum ; Senecio leucanthemifolius subsp. crassifolius ; Thymelaea hirsuta ; Bupleurum semicompositum ; Orobanche sanguinea ; Sedum littoreum	NA	NA	NA	no (you will be redirected to the final sections of the questionnaire)	2000	2001	0	NA	no (you will be redirected to the final sections of the questionnaire)	2000	2001	0	NA	no (you will be redirected to the final sections of the questionnaire)	2000	2001	0	NA	no (you will be redirected to the final sections of the questionnaire)	2000	2001	0	NA	no (you will be redirected to the final sections of the questionnaire)	2000	2001	0	NA	no (you will be redirected to the final sections of the questionnaire)	2000	2001	0
1525	FR8201657 Moyenne vallée de l'Ardèche, pelouses du plateau des Gras	Whole site	NA	Yes	NA	NA	NA	NA	NA	NA	CA05 Adapter le fauchage, le pâturage et autres activités agricoles équivalentes	2016	2016	NA	4	NA	Aquila fasciata;Emys orbicularis	NA	NA	NA	no (you will be redirected to the final sections of the questionnaire)	2000	2001	0	NA	no (you will be redirected to the final sections of the questionnaire)	2000	2001	0	NA	no (you will be redirected to the final sections of the questionnaire)	2000	2001	0	NA	no (you will be redirected to the final sections of the questionnaire)	2000	2001	0	NA	no (you will be redirected to the final sections of the questionnaire)	2000	2001	0	NA	no (you will be redirected to the final sections of the questionnaire)	2000	2001	0
1526	FR5210008 Lac de Grand Lieu	Part of it	NA	Yes	NA	NA	NA	NA	NA	NA	CA03 Maintenir les pratiques agricoles extensives existantes et les caractéristiques du paysage agricole	2000	2001	Permanent	25	NA	NA	NA	NA	NA	no (you will be redirected to the final sections of the questionnaire)	2000	2001	0	NA	no (you will be redirected to the final sections of the questionnaire)	2000	2001	0	NA	no (you will be redirected to the final sections of the questionnaire)	2000	2001	0	NA	no (you will be redirected to the final sections of the questionnaire)	2000	2001	0	NA	no (you will be redirected to the final sections of the questionnaire)	2000	2001	0	NA	no (you will be redirected to the final sections of the questionnaire)	2000	2001	0
1527	FR9310019 Camargue	Part of it	FR9301592 Camargue	Yes	NA	NA	NA	NA	CS03 Amélioration de l'habitat des espèces visées par les directives	CS04 Gérer les autres espèces indigènes	CL01 Gestion des habitats (autres que l'agriculture et la forêt) pour ralentir, arrêter ou inverser les processus naturels	2000	2023	Permanent	0	NA	NA	1150 Lagunes côtières	1310 Végétations pionnières à Salicornia et autres espèces annuelles des zones boueuses et sableuses	1410 Prés-salés méditerranéens (Juncetalia maritimi)	no (you will be redirected to the final sections of the questionnaire)	2000	2001	0	NA	no (you will be redirected to the final sections of the questionnaire)	2000	2001	0	NA	no (you will be redirected to the final sections of the questionnaire)	2000	2001	0	NA	no (you will be redirected to the final sections of the questionnaire)	2000	2001	0	NA	no (you will be redirected to the final sections of the questionnaire)	2000	2001	0	NA	no (you will be redirected to the final sections of the questionnaire)	2000	2001	0
1528	FR2410016 Lac de Rillé et forêts voisines d'Anjou et de Touraine	Whole site	NA	Yes	CB02 Maintenir les pratiques traditionnelles de gestion et d'exploitation des forêts	CB05 Adapter/changer les pratiques de gestion et d'exploitation des forêts	NA	NA	CS01 Renforcer les populations d'espèces des directives	CS03 Amélioration de l'habitat des espèces visées par les directives	CS03 Amélioration de l'habitat des espèces visées par les directives	2018	2023	Permanent	10	NA	Plegadis falcinellus	NA	NA	NA	yes (optional, you will be asked to select another action with same follow up questions you just filled)	2018	2023	0	NA	yes (optional, you will be asked to select another action with same follow up questions you just filled)	2022	2023	5	Streptopelia turtur	no (you will be redirected to the final sections of the questionnaire)	2000	2001	0	NA	no (you will be redirected to the final sections of the questionnaire)	2000	2001	0	NA	no (you will be redirected to the final sections of the questionnaire)	2000	2001	0	NA	no (you will be redirected to the final sections of the questionnaire)	2000	2001	0
1529	FR9400590 Tre Padule de Suartone, Rondinara	Part of it	NA	Yes	NA	NA	NA	NA	NA	NA	CI03 Gestion, contrôle ou éradication d'autres espèces exotiques envahissantes	2004	2023	Permanent	4	B01.02. plantation artificielle en terrain ouvert (espèces allochtones)	NA	3170 Mares temporaires méditerranéennes	5210 Matorrals arborescents à Juniperus spp.	5330 Fourrés thermoméditerranéens et prédésertiques	no (you will be redirected to the final sections of the questionnaire)	2000	2001	0	NA	no (you will be redirected to the final sections of the questionnaire)	2000	2001	0	NA	no (you will be redirected to the final sections of the questionnaire)	2000	2001	0	NA	no (you will be redirected to the final sections of the questionnaire)	2000	2001	0	NA	no (you will be redirected to the final sections of the questionnaire)	2000	2001	0	NA	no (you will be redirected to the final sections of the questionnaire)	2000	2001	0
1532	FR9400590 Tre Padule de Suartone, Rondinara	Part of it	NA	Yes	NA	NA	NA	NA	NA	NA	CI03 Gestion, contrôle ou éradication d'autres espèces exotiques envahissantes	2004	2023	Permanent	4	B01.02. plantation artificielle en terrain ouvert (espèces allochtones)	NA	3170 Mares temporaires méditerranéennes	5210 Matorrals arborescents à Juniperus spp.	5330 Fourrés thermoméditerranéens et prédésertiques	no (you will be redirected to the final sections of the questionnaire)	2000	2001	0	NA	no (you will be redirected to the final sections of the questionnaire)	2000	2001	0	NA	no (you will be redirected to the final sections of the questionnaire)	2000	2001	0	NA	no (you will be redirected to the final sections of the questionnaire)	2000	2001	0	NA	no (you will be redirected to the final sections of the questionnaire)	2000	2001	0	NA	no (you will be redirected to the final sections of the questionnaire)	2000	2001	0
1534	FR8301042 Monts-Dore	Part of it	NA	Yes	CB02 Maintenir les pratiques traditionnelles de gestion et d'exploitation des forêts	CB05 Adapter/changer les pratiques de gestion et d'exploitation des forêts	NA	NA	NA	NA	CH03 Réduire l'impact d'autres actions humaines spécifiques	2000	2001	Permanent	40	NA	NA	NA	NA	NA	no (you will be redirected to the final sections of the questionnaire)	2000	2001	0	NA	no (you will be redirected to the final sections of the questionnaire)	2000	2001	0	NA	no (you will be redirected to the final sections of the questionnaire)	2000	2001	0	NA	no (you will be redirected to the final sections of the questionnaire)	2000	2001	0	NA	no (you will be redirected to the final sections of the questionnaire)	2000	2001	0	NA	no (you will be redirected to the final sections of the questionnaire)	2000	2001	0
1535	FR5400431 Marais de Brouage (et marais nord d'Oléron)	Part of it	FR5410028 Marais de Brouage-Oléron	Yes	NA	NA	NA	NA	NA	NA	CS03 Amélioration de l'habitat des espèces visées par les directives	2000	2023	Permanent	50	NA	NA	1140 Replats boueux ou sableux exondés à marée basse	1150 Lagunes côtières	1170 Récifs	no (you will be redirected to the final sections of the questionnaire)	2000	2001	0	NA	no (you will be redirected to the final sections of the questionnaire)	2000	2001	0	NA	no (you will be redirected to the final sections of the questionnaire)	2000	2001	0	NA	no (you will be redirected to the final sections of the questionnaire)	2000	2001	0	NA	no (you will be redirected to the final sections of the questionnaire)	2000	2001	0	NA	no (you will be redirected to the final sections of the questionnaire)	2000	2001	0
1536	FR5300045 Pointe de Corsen, Le Conquet	Part of it	NA	Yes	NA	NA	CF03 Réduire l'impact des activités sportives, récréatives et de loisirs en plNo air	NA	CS03 Amélioration de l'habitat des espèces visées par les directives	CS04 Gérer les autres espèces indigènes	CF03 Réduire l'impact des activités sportives, récréatives et de loisirs en plNo air	2000	2023	Permanent	0	NA	NA	1230 Falaises avec végétation des côtes atlantiques et baltiques	2110 Dunes mobiles embryonnaires	2150 Dunes fixées décalcifiées atlantiques (Calluno-Ulicetea)	no (you will be redirected to the final sections of the questionnaire)	2000	2001	0	NA	no (you will be redirected to the final sections of the questionnaire)	2000	2001	0	NA	no (you will be redirected to the final sections of the questionnaire)	2000	2001	0	NA	no (you will be redirected to the final sections of the questionnaire)	2000	2001	0	NA	no (you will be redirected to the final sections of the questionnaire)	2000	2001	0	NA	no (you will be redirected to the final sections of the questionnaire)	2000	2001	0
1537	FR9112021 Plaine de Villeveyrac-Montagnac	Whole site	NA	Yes	NA	NA	NA	NA	NA	NA	CA03 Maintenir les pratiques agricoles extensives existantes et les caractéristiques du paysage agricole	2016	2023	Timerary	10	NA	NA	NA	NA	NA	no (you will be redirected to the final sections of the questionnaire)	2000	2001	0	NA	no (you will be redirected to the final sections of the questionnaire)	2000	2001	0	NA	no (you will be redirected to the final sections of the questionnaire)	2000	2001	0	NA	no (you will be redirected to the final sections of the questionnaire)	2000	2001	0	NA	no (you will be redirected to the final sections of the questionnaire)	2000	2001	0	NA	no (you will be redirected to the final sections of the questionnaire)	2000	2001	0
1538	FR9402014 Grand herbier de la côte orientale	Whole site	NA	Yes	NA	NA	NA	NA	CS03 Amélioration de l'habitat des espèces visées par les directives	CS04 Gérer les autres espèces indigènes	CS03 Amélioration de l'habitat des espèces visées par les directives	2019	2019	Permanent	36	NA	Posidonia oceanica	NA	NA	NA	no (you will be redirected to the final sections of the questionnaire)	2000	2001	0	NA	no (you will be redirected to the final sections of the questionnaire)	2000	2001	0	NA	no (you will be redirected to the final sections of the questionnaire)	2000	2001	0	NA	no (you will be redirected to the final sections of the questionnaire)	2000	2001	0	NA	no (you will be redirected to the final sections of the questionnaire)	2000	2001	0	NA	no (you will be redirected to the final sections of the questionnaire)	2000	2001	0
1539	FR9400574 Porto/Scandola/Revellata/Calvi/Calanches de Piana (zone terrestre et marine)	Whole site	NA	Yes	NA	NA	NA	NA	NA	NA	CS03 Amélioration de l'habitat des espèces visées par les directives	2021	2021	Timerary	3	NA	NA	1120 Herbiers de posidonies (Posidonion oceanicae)	1210 Végétation annuelle des laissés de mer	8330 Grottes marines submergées ou semi-submergées	no (you will be redirected to the final sections of the questionnaire)	2000	2001	0	NA	no (you will be redirected to the final sections of the questionnaire)	2000	2001	0	NA	no (you will be redirected to the final sections of the questionnaire)	2000	2001	0	NA	no (you will be redirected to the final sections of the questionnaire)	2000	2001	0	NA	no (you will be redirected to the final sections of the questionnaire)	2000	2001	0	NA	no (you will be redirected to the final sections of the questionnaire)	2000	2001	0
1540	FR8201669 Rompon-Ouvèze-Payre	Whole site	NA	Yes	NA	NA	NA	NA	NA	NA	CA03 Maintenir les pratiques agricoles extensives existantes et les caractéristiques du paysage agricole	2015	2023	NA	50	A04.03. abandon des systèmes pastoraux, manque de pâturage	Lacerta bilineata; Sylvia undata; Lanius collurio; Circaetus gallicus; Pernis apivorus	5210 Matorrals arborescents à Juniperus spp.	6210 Pelouses sèches semi-naturelles et faciès d'embuissonnement sur calcaires (Festuco Brometalia)(*sites d'orchidées remarquables)	6220 Parcours substeppiques de graminées et annuelles du Thero-Brachypodietea	no (you will be redirected to the final sections of the questionnaire)	2000	2001	0	NA	no (you will be redirected to the final sections of the questionnaire)	2000	2001	0	NA	no (you will be redirected to the final sections of the questionnaire)	2000	2001	0	NA	no (you will be redirected to the final sections of the questionnaire)	2000	2001	0	NA	no (you will be redirected to the final sections of the questionnaire)	2000	2001	0	NA	no (you will be redirected to the final sections of the questionnaire)	2000	2001	0
1541	FR2601017 Val de Loire bocager	Whole site	NA	Yes	NA	NA	NA	NA	NA	NA	CA03 Maintenir les pratiques agricoles extensives existantes et les caractéristiques du paysage agricole	2000	2001	Timerary	0	NA	NA	3150 Lacs eutrophes naturels avec végétation du Magnopotamion ou Hydrocharition	6210 Pelouses sèches semi-naturelles et faciès d'embuissonnement sur calcaires (Festuco Brometalia)(*sites d'orchidées remarquables)	6510 Prairies maigres de fauche de basse altitude (Alopecurus pratensis, Sanguisorba officinalis)	no (you will be redirected to the final sections of the questionnaire)	2000	2001	0	NA	no (you will be redirected to the final sections of the questionnaire)	2000	2001	0	NA	no (you will be redirected to the final sections of the questionnaire)	2000	2001	0	NA	no (you will be redirected to the final sections of the questionnaire)	2000	2001	0	NA	no (you will be redirected to the final sections of the questionnaire)	2000	2001	0	NA	no (you will be redirected to the final sections of the questionnaire)	2000	2001	0
1542	FR7200797 Réseau hydrographique du Gat Mort et du Saucats	Whole site	NA	Yes	NA	NA	NA	NA	NA	NA	CI02 Gestion, contrôle ou éradication d'espèces exotiques envahissantes établies et préoccupantes pour l'Union	2008	2023	Permanent	0	NA	NA	3110 Eaux oligotrophes très peu minéralisées des plaines sablonneuses (Littorelletalia uniflorae)	3260 Rivières des étages planitiaire à montagnard avec végétation du Ranunculion fluitantis et du Callitricho-Batrachion	91E0 Forêts alluviales à Alnus glutinosa et Fraxinus excelsior (Alno-Padion, Alnion incanae, Salicion albae)	yes (optional, you will be asked to select another action with same follow up questions you just filled)	2007	2023	0	NA	no (you will be redirected to the final sections of the questionnaire)	2000	2001	0	NA	no (you will be redirected to the final sections of the questionnaire)	2000	2001	0	NA	no (you will be redirected to the final sections of the questionnaire)	2000	2001	0	NA	no (you will be redirected to the final sections of the questionnaire)	2000	2001	0	NA	no (you will be redirected to the final sections of the questionnaire)	2000	2001	0
1543	DE5404301 Kermeter	Whole site	NA	Yes	NA	NA	NA	NA	CS02 WiederNoführung von Arten aus den Richtlinien	CS03 Verbesserung des Lebensraums von Arten aus den Richtlinien	CS03 Verbesserung des Lebensraums von Arten aus den Richtlinien	2004	2023	Timerary	0	B01.02 Erstaufforstung mit nicht autochthonen Arten	NA	3260 Unterwasservegetation un Fließgewässern der Submontanstrufe und der Ebene	8230 Pionierrasen auf Felsenkuppen	9110 Hainsimsen-Buchenwald (Luzulo-Fagetum)	no (you will be redirected to the final sections of the questionnaire)	2000	2001	0	NA	no (you will be redirected to the final sections of the questionnaire)	2000	2001	0	NA	no (you will be redirected to the final sections of the questionnaire)	2000	2001	0	NA	no (you will be redirected to the final sections of the questionnaire)	2000	2001	0	NA	no (you will be redirected to the final sections of the questionnaire)	2000	2001	0	NA	no (you will be redirected to the final sections of the questionnaire)	2000	2001	0
1544	DE5130420 Ohrdrufer Muschelkalkplatte und Apfelstädtaue	Whole site	DE5230303 Erlebachwiesen bNo Wölfis	Yes	NA	NA	NA	NA	NA	NA	CJ03 Wiederherstellung von Lebensräumen, die von multifunktionalen hydrologischen Veränderungen betroffen sind	2000	2001	Permanent	15	NA	NA	3150 Natürliche eutrophe Seen mit Noer Vegetation vom Typ Magnopotamion oder Hydrocharition	6430 Feuchte Hochstaudenfluren	6510 Magere Flachland-Mähwiesen (Alopecurus pratensis, Sanguisorba officinalis)	no (you will be redirected to the final sections of the questionnaire)	2000	2001	0	NA	no (you will be redirected to the final sections of the questionnaire)	2000	2001	0	NA	no (you will be redirected to the final sections of the questionnaire)	2000	2001	0	NA	no (you will be redirected to the final sections of the questionnaire)	2000	2001	0	NA	no (you will be redirected to the final sections of the questionnaire)	2000	2001	0	NA	no (you will be redirected to the final sections of the questionnaire)	2000	2001	0
1545	DE5326401 Thüringische Rhön	Whole site	NA	Yes	NA	NA	NA	NA	NA	NA	CA03 BNobehaltung bestehender extensiver landwirtschaftlicher Praktiken und landwirtschaftlicher Landschaftsmerkmale	2000	2016	Timerary	10	NA	NA	4030 Trockene HNodegebiete (alle Untertypen)	5130 Formationen von Junepurus communis auf KalkhNoden und -rasen	6110 Lückige Kalk-Pionierrasen (Alysso-Sedion albi)	yes (optional, you will be asked to select another action with same follow up questions you just filled)	2013	2023	0	NA	no (you will be redirected to the final sections of the questionnaire)	2000	2001	0	NA	no (you will be redirected to the final sections of the questionnaire)	2000	2001	0	NA	no (you will be redirected to the final sections of the questionnaire)	2000	2001	0	NA	no (you will be redirected to the final sections of the questionnaire)	2000	2001	0	NA	no (you will be redirected to the final sections of the questionnaire)	2000	2001	0
1546	DE4807304 Further Moor	Whole site	NA	Yes	NA	NA	CF04 Verringerung/BesNotigung der punktuellen Verschmutzung von Oberflächen- und Grundwasser aus Industrie-, Gewerbe-, Wohn- und Erholungsgebieten und -aktivitäten	NA	NA	NA	CB15 Sonstige Maßnahmen im Zusammenhang mit forstwirtschaftlichen Praktiken	2000	2023	Permanent	10	NA	Anthus trivialis, Scolopax rusticola	4010 Feuchte HNodegebiete des nordatlantischen Raumes mit Erica tetralix	7150 Noderungen mit Torfmoorsubstraten (Rhynchosporion)	91D0 Moorwälder	yes (optional, you will be asked to select another action with same follow up questions you just filled)	2000	2023	11	NA	no (you will be redirected to the final sections of the questionnaire)	2000	2001	0	NA	no (you will be redirected to the final sections of the questionnaire)	2000	2001	0	NA	no (you will be redirected to the final sections of the questionnaire)	2000	2001	0	NA	no (you will be redirected to the final sections of the questionnaire)	2000	2001	0	NA	no (you will be redirected to the final sections of the questionnaire)	2000	2001	0
1547	DE7438372 Klötzlmühlbach	Whole site	NA	No	NA	NA	NA	NA	NA	NA	Bitte gehen Yese zurück zur vorherigen SNote und wählen Yese Noige Aktionen aus	2000	2000	Permanent	0	NA	NA	NA	NA	NA	no (you will be redirected to the final sections of the questionnaire)	2000	2001	0	NA	no (you will be redirected to the final sections of the questionnaire)	2000	2001	0	NA	no (you will be redirected to the final sections of the questionnaire)	2000	2001	0	NA	no (you will be redirected to the final sections of the questionnaire)	2000	2001	0	NA	no (you will be redirected to the final sections of the questionnaire)	2000	2001	0	NA	no (you will be redirected to the final sections of the questionnaire)	2000	2001	0
1548	DE8342301 Nationalpark Berchtesgaden	Whole site	NA	Yes	CB04 Anpassung/Management der Wiederaufforstung und Waldverjüngung	CB06 Beendigung der Waldbewirtschaftung und der Ausbeutungspraktiken	CF03 Verringerung der Auswirkungen von Sport-, FrNozNot- und Erholungsaktivitäten im FrNoen	NA	NA	NA	CA03 BNobehaltung bestehender extensiver landwirtschaftlicher Praktiken und landwirtschaftlicher Landschaftsmerkmale	2000	2001	Permanent	25	NA	Tetrastes bonasia;	6170 Alpine Kalkrasen	6230 Borstgrasrasen, montan (und submontan auf dem europaïschen Festland) (Eu-Nardion)	6430 Feuchte Hochstaudenfluren	no (you will be redirected to the final sections of the questionnaire)	2000	2001	0	NA	no (you will be redirected to the final sections of the questionnaire)	2000	2001	0	NA	no (you will be redirected to the final sections of the questionnaire)	2000	2001	0	NA	no (you will be redirected to the final sections of the questionnaire)	2000	2001	0	NA	no (you will be redirected to the final sections of the questionnaire)	2000	2001	0	NA	no (you will be redirected to the final sections of the questionnaire)	2000	2001	0
1549	DE3045301 Moncapricesee	Whole site	NA	No	NA	NA	NA	NA	NA	NA	Bitte gehen Yese zurück zur vorherigen SNote und wählen Yese Noige Aktionen aus	2000	2001	NA	0	NA	NA	NA	NA	NA	no (you will be redirected to the final sections of the questionnaire)	2000	2001	0	NA	no (you will be redirected to the final sections of the questionnaire)	2000	2001	0	NA	no (you will be redirected to the final sections of the questionnaire)	2000	2001	0	NA	no (you will be redirected to the final sections of the questionnaire)	2000	2001	0	NA	no (you will be redirected to the final sections of the questionnaire)	2000	2001	0	NA	no (you will be redirected to the final sections of the questionnaire)	2000	2001	0
1550	DE6509301 Ostertal	Whole site	NA	Yes	NA	NA	NA	NA	NA	NA	CA03 BNobehaltung bestehender extensiver landwirtschaftlicher Praktiken und landwirtschaftlicher Landschaftsmerkmale	2000	2001	Permanent	30	NA	NA	6510 Magere Flachland-Mähwiesen (Alopecurus pratensis, Sanguisorba officinalis)	9110 Hainsimsen-Buchenwald (Luzulo-Fagetum)	NA	no (you will be redirected to the final sections of the questionnaire)	2000	2001	0	NA	no (you will be redirected to the final sections of the questionnaire)	2000	2001	0	NA	no (you will be redirected to the final sections of the questionnaire)	2000	2001	0	NA	no (you will be redirected to the final sections of the questionnaire)	2000	2001	0	NA	no (you will be redirected to the final sections of the questionnaire)	2000	2001	0	NA	no (you will be redirected to the final sections of the questionnaire)	2000	2001	0
1551	DE6509301 Ostertal	Whole site	NA	Yes	NA	NA	NA	NA	NA	NA	CA03 BNobehaltung bestehender extensiver landwirtschaftlicher Praktiken und landwirtschaftlicher Landschaftsmerkmale	2000	2001	Permanent	30	NA	NA	6510 Magere Flachland-Mähwiesen (Alopecurus pratensis, Sanguisorba officinalis)	9110 Hainsimsen-Buchenwald (Luzulo-Fagetum)	NA	no (you will be redirected to the final sections of the questionnaire)	2000	2001	0	NA	no (you will be redirected to the final sections of the questionnaire)	2000	2001	0	NA	no (you will be redirected to the final sections of the questionnaire)	2000	2001	0	NA	no (you will be redirected to the final sections of the questionnaire)	2000	2001	0	NA	no (you will be redirected to the final sections of the questionnaire)	2000	2001	0	NA	no (you will be redirected to the final sections of the questionnaire)	2000	2001	0
1552	DE3021331 Aller (mit Barnbruch), untere LNoe, untere Oker	Part of it	DE3530401 Barnbruch	Yes	CB04 Anpassung/Management der Wiederaufforstung und Waldverjüngung	CB05 Anpassung/Änderung der Waldbewirtschaftungs- und -nutzungspraktiken	NA	NA	CS01 Stärkung der Populationen der in den Richtlinien genannten Arten	CS03 Verbesserung des Lebensraums von Arten aus den Richtlinien	CB14 Verwaltung von Entwässerungs- und Bewässerungsmaßnahmen und -infrastrukturen	2000	2023	Permanent	30	NA	NA	91D0 Moorwälder	91F0 Nochen-,Ulmen-,Eschen-Mischwälder am Ufer großer Flüsse	NA	no (you will be redirected to the final sections of the questionnaire)	2000	2001	0	NA	no (you will be redirected to the final sections of the questionnaire)	2000	2001	0	NA	no (you will be redirected to the final sections of the questionnaire)	2000	2001	0	NA	no (you will be redirected to the final sections of the questionnaire)	2000	2001	0	NA	no (you will be redirected to the final sections of the questionnaire)	2000	2001	0	NA	no (you will be redirected to the final sections of the questionnaire)	2000	2001	0
1553	DE7114311 RhNoniederung und Hardtebene zwischen Lichtenau und IffezhNom	Whole site	NA	Yes	NA	NA	CF03 Verringerung der Auswirkungen von Sport-, FrNozNot- und Erholungsaktivitäten im FrNoen	NA	NA	NA	CA05 Mähen, WNoden und andere glNochwertige landwirtschaftliche TätigkNoten anpassen	2009	2023	Permanent	20	NA	NA	4030 Trockene HNodegebiete (alle Untertypen)	6210 Trespen-Schwingel-Kalk-Trockenrasen (Festuco Brometalia)(*besondere Bestände mit bemerkenswerten Orchideen)	6230 Borstgrasrasen, montan (und submontan auf dem europaïschen Festland) (Eu-Nardion)	no (you will be redirected to the final sections of the questionnaire)	2000	2001	0	NA	no (you will be redirected to the final sections of the questionnaire)	2000	2001	0	NA	no (you will be redirected to the final sections of the questionnaire)	2000	2001	0	NA	no (you will be redirected to the final sections of the questionnaire)	2000	2001	0	NA	no (you will be redirected to the final sections of the questionnaire)	2000	2001	0	NA	no (you will be redirected to the final sections of the questionnaire)	2000	2001	0
1554	DE6946301 Nationalpark Bayerischer Wald	Whole site	DE6946401 Nationalpark Bayerischer Wald	Yes	CB01 Verhinderung der Umwandlung von (semi)natürlichen Lebensräumen in Wälder und von (semi)natürlichen Wäldern in intensive Forstplantagen	CB06 Beendigung der Waldbewirtschaftung und der Ausbeutungspraktiken	NA	NA	NA	NA	CB06 Beendigung der Waldbewirtschaftung und der Ausbeutungspraktiken	2000	2023	Permanent	75	B02.02 Nonschlag, Kahlschlag	Carabus menetriesi pacholNo; Castor fiber	9110 Hainsimsen-Buchenwald (Luzulo-Fagetum)	9130 WaldmNoster-Buchenwald (Asperulo-Fagetum)	9140 Subalpiner Buchenwald mit Ahorn und Bergampfer	yes (optional, you will be asked to select another action with same follow up questions you just filled)	2000	2023	5	Carabus menetriesi pacholNo; Castor fiber	no (you will be redirected to the final sections of the questionnaire)	2000	2001	0	NA	no (you will be redirected to the final sections of the questionnaire)	2000	2001	0	NA	no (you will be redirected to the final sections of the questionnaire)	2000	2001	0	NA	no (you will be redirected to the final sections of the questionnaire)	2000	2001	0	NA	no (you will be redirected to the final sections of the questionnaire)	2000	2001	0
1599	GR1110006 DELTA EVROU	Whole site	GR1110007 DELTA EVROU KAI DYTIKOS VRACHIONAS	Yes	NA	NA	NA	NA	NA	NA	CL01 Διαχείριση των οικοτόπων (εκτός της γεωργίας και των δασών) για την επιβράδυνση, διακοπή ή αντιστροφή των φυσικών διεργασιών	2021	2023	NA	1	NA	NA	NA	NA	NA	Όχι (θα μεταφερθείτε στις τελευταίες ενότητες του ερωτηματολογίου)	2000	2001	0	NA	Όχι (θα μεταφερθείτε στις τελευταίες ενότητες του ερωτηματολογίου)	2000	2001	0	NA	Όχι (θα μεταφερθείτε στις τελευταίες ενότητες του ερωτηματολογίου)	2000	2001	0	NA	Όχι (θα μεταφερθείτε στις τελευταίες ενότητες του ερωτηματολογίου)	2000	2001	0	NA	Όχι (θα μεταφερθείτε στις τελευταίες ενότητες του ερωτηματολογίου)	2000	2001	0	NA	Όχι (θα μεταφερθείτε στις τελευταίες ενότητες του ερωτηματολογίου)	2000	2001	0
1600	GR1220009 LIMNES KORONEIAS - VOLVIS, STENA RENTINAS KAI EVRYTERI PERIOCHI	Whole site	NA	Yes	NA	NA	NA	CG04 Έλεγχος/εξάλειψη της παράνομης θανάτωσης, αλιείας και συγκομιδής	NA	NA	CF04 Μείωση/εξάλειψη της ρύπανσης από σημειακές πηγές στα επιφανειακά ή υπόγεια ύδατα από βιομηχανικές, εμπορικές, οικιστικές και ψυχαγωγικές περιοχές και δραστηριότητες	2015	2023	Μόνιμο	0	NA	NA	NA	NA	NA	Όχι (θα μεταφερθείτε στις τελευταίες ενότητες του ερωτηματολογίου)	2000	2001	0	NA	Όχι (θα μεταφερθείτε στις τελευταίες ενότητες του ερωτηματολογίου)	2000	2001	0	NA	Όχι (θα μεταφερθείτε στις τελευταίες ενότητες του ερωτηματολογίου)	2000	2001	0	NA	Όχι (θα μεταφερθείτε στις τελευταίες ενότητες του ερωτηματολογίου)	2000	2001	0	NA	Όχι (θα μεταφερθείτε στις τελευταίες ενότητες του ερωτηματολογίου)	2000	2001	0	NA	Όχι (θα μεταφερθείτε στις τελευταίες ενότητες του ερωτηματολογίου)	2000	2001	0
1601	GR1220009 LIMNES KORONEIAS - VOLVIS, STENA RENTINAS KAI EVRYTERI PERIOCHI	Whole site	NA	Yes	CB04 Adapt/manage reforestation and forest regeneration	CB07 Combat illegal logging	NA	CG04 Control/eradication of illegal killing, fishing and harvesting	NA	NA	CA15 Manage drainage and irrigation operations and infrastructures in agriculture	2000	2023	Permanent	69	NA	NA	92D0 Southern riparian galleries and thickets (Norio-Tamaricetea and Securinegion tinctoriae)	1210 Annual vegetation of drift lines	3130 Oligotrophic to mesotrophic standing waters with vegetation of the Littorelletea uniflorae and/or of the Isoëto-Nanojuncetea	No (you will be redirected to the final sections of the questionnaire)	2000	2001	0	NA	No (you will be redirected to the final sections of the questionnaire)	2000	2001	0	NA	No (you will be redirected to the final sections of the questionnaire)	2000	2001	0	NA	No (you will be redirected to the final sections of the questionnaire)	2000	2001	0	NA	No (you will be redirected to the final sections of the questionnaire)	2000	2001	0	NA	No (you will be redirected to the final sections of the questionnaire)	2000	2001	0
1602	GR1220010 DELTA AXIOU - LOUDIA - ALIAKMONA - ALYKI KITROUS	Whole site	NA	Yes	NA	NA	NA	NA	CS01 Ενίσχυση των πληθυσμών των ειδών από τις οδηγίες	CS03 Βελτίωση των ενδιαιτημάτων των ειδών των οδηγιών	CA05 Προσαρμογή της κοπής, της βόσκησης και άλλων ισοδύναμων γεωργικών δραστηριοτήτων	2021	2023	Προσωρινό	0	NA	Spermophilus citellus	1410 Μεσογειακά αλίπεδα (Juncetalia maritimi)	1420 Μεσογειακές και θερµοατλαντικές αλόφιλες λόχµες (Sarcocor[1]netea fruticosi)	6420 Υγροί µεσογειακοί λειµώνες µε υψηλές πόες από Molinio-Holosc[1]hoenion	Ναι (προαιρετικό, θα σας ζητηθεί να επιλέξετε μια άλλη ενέργεια με τις ίδιες ερωτήσεις που μόλις συμπληρώσατε)	2021	2023	0	Salix alba; Populus alba; Ulmus minor	Ναι (προαιρετικό, θα σας ζητηθεί να επιλέξετε μια άλλη ενέργεια με τις ίδιες ερωτήσεις που μόλις συμπληρώσατε)	2021	2023	12	Pancratium maritimum;Ephedra distachya;	Όχι (θα μεταφερθείτε στις τελευταίες ενότητες του ερωτηματολογίου)	2000	2001	0	NA	Όχι (θα μεταφερθείτε στις τελευταίες ενότητες του ερωτηματολογίου)	2000	2001	0	NA	Όχι (θα μεταφερθείτε στις τελευταίες ενότητες του ερωτηματολογίου)	2000	2001	0	NA	Όχι (θα μεταφερθείτε στις τελευταίες ενότητες του ερωτηματολογίου)	2000	2001	0
1603	GR1110002 DASOS DADIAS - SOUFLI	Whole site	NA	Yes	CB02 Maintain existing traditional forest management and exploitation practices	CB05 Adapt/change forest management and exploitation practices	NA	NA	NA	NA	CC03 Adapt/manage renewable energy installation, facilities and operation	2012	2023	Permanent	0	C03.03 wind energy production	Aegypius monachus, Noophron percnopterus, Gyps fulvus, Aquila chrysaetos	NA	NA	NA	Yes (optional, you will be asked to select another action with same follow up questions you just filled)	2023	2023	100	Aegypius monachus, Tyto alba, Athene noctua, Strix aluco, Otus scops	No (you will be redirected to the final sections of the questionnaire)	2000	2001	0	NA	No (you will be redirected to the final sections of the questionnaire)	2000	2001	0	NA	No (you will be redirected to the final sections of the questionnaire)	2000	2001	0	NA	No (you will be redirected to the final sections of the questionnaire)	2000	2001	0	NA	No (you will be redirected to the final sections of the questionnaire)	2000	2001	0
1604	GR1110002 DASOS DADIAS - SOUFLI	Whole site	NA	Yes	CB02 Maintain existing traditional forest management and exploitation practices	CB05 Adapt/change forest management and exploitation practices	NA	NA	NA	NA	CC03 Adapt/manage renewable energy installation, facilities and operation	2012	2023	Permanent	0	C03.03 wind energy production	Aegypius monachus, Noophron percnopterus, Gyps fulvus, Aquila chrysaetos	NA	NA	NA	Yes (optional, you will be asked to select another action with same follow up questions you just filled)	2023	2023	100	Aegypius monachus, Tyto alba, Athene noctua, Strix aluco, Otus scops	No (you will be redirected to the final sections of the questionnaire)	2000	2001	0	NA	No (you will be redirected to the final sections of the questionnaire)	2000	2001	0	NA	No (you will be redirected to the final sections of the questionnaire)	2000	2001	0	NA	No (you will be redirected to the final sections of the questionnaire)	2000	2001	0	NA	No (you will be redirected to the final sections of the questionnaire)	2000	2001	0
1605	GR4210028 NISOS KASOS KAI SYMPLEGMA KASONISION KAI THALASSIA PERIOCHI	Whole site	NA	Yes	NA	NA	NA	NA	CS01 Ενίσχυση των πληθυσμών των ειδών από τις οδηγίες	CS03 Βελτίωση των ενδιαιτημάτων των ειδών των οδηγιών	CN02 Εφαρμογή μέτρων προσαρμογής στην κλιματική αλλαγή	2021	2023	Προσωρινό	85	NA	Calonectris diomedea : Larus audouinii : Puffinus yelkouan	NA	NA	NA	Όχι (θα μεταφερθείτε στις τελευταίες ενότητες του ερωτηματολογίου)	2000	2001	0	NA	Όχι (θα μεταφερθείτε στις τελευταίες ενότητες του ερωτηματολογίου)	2000	2001	0	NA	Όχι (θα μεταφερθείτε στις τελευταίες ενότητες του ερωτηματολογίου)	2000	2001	0	NA	Όχι (θα μεταφερθείτε στις τελευταίες ενότητες του ερωτηματολογίου)	2000	2001	0	NA	Όχι (θα μεταφερθείτε στις τελευταίες ενότητες του ερωτηματολογίου)	2000	2001	0	NA	Όχι (θα μεταφερθείτε στις τελευταίες ενότητες του ερωτηματολογίου)	2000	2001	0
1606	GR4210030 DYTIKI RODOS: ORI ATTAVYROS & AKRAMYTIS, TECHNITI LIMNI APOLAKKIAS KAI NISIDES GEORGIOU, STRONGYLI, CHTENIES & KARAVOLAS	Μέρος αυτού	GR4210026 NISOS CHALKI KAI NISIDES: KOLOFONA, PANO PRASSOUDA, TRAGOUSA, STRONGYLI, AGIOS THEODOROS, MAELONISI ALIMIA, KREVVATI, NISAKI, MAKRY KAI THALASSIA PERIOCHI	Yes	NA	NA	NA	NA	NA	NA	CN02 Εφαρμογή μέτρων προσαρμογής στην κλιματική αλλαγή	2021	2023	Προσωρινό	80	NA	Calonectris diomedea : Larus audouinii : Puffinus yelkouan	NA	NA	NA	Όχι (θα μεταφερθείτε στις τελευταίες ενότητες του ερωτηματολογίου)	2000	2001	0	NA	Όχι (θα μεταφερθείτε στις τελευταίες ενότητες του ερωτηματολογίου)	2000	2001	0	NA	Όχι (θα μεταφερθείτε στις τελευταίες ενότητες του ερωτηματολογίου)	2000	2001	0	NA	Όχι (θα μεταφερθείτε στις τελευταίες ενότητες του ερωτηματολογίου)	2000	2001	0	NA	Όχι (θα μεταφερθείτε στις τελευταίες ενότητες του ερωτηματολογίου)	2000	2001	0	NA	Όχι (θα μεταφερθείτε στις τελευταίες ενότητες του ερωτηματολογίου)	2000	2001	0
1607	GR4210026 NISOS CHALKI KAI NISIDES: KOLOFONA, PANO PRASSOUDA, TRAGOUSA, STRONGYLI, AGIOS THEODOROS, MAELONISI ALIMIA, KREVVATI, NISAKI, MAKRY KAI THALASSIA PERIOCHI	Μέρος αυτού	NA	Yes	NA	NA	NA	NA	NA	NA	CS03 Βελτίωση των ενδιαιτημάτων των ειδών των οδηγιών	2021	2023	Μόνιμο	80	NA	Calonectris diomedea : Larus audouinii : Puffinus yelkouan	NA	NA	NA	Όχι (θα μεταφερθείτε στις τελευταίες ενότητες του ερωτηματολογίου)	2000	2001	0	NA	Όχι (θα μεταφερθείτε στις τελευταίες ενότητες του ερωτηματολογίου)	2000	2001	0	NA	Όχι (θα μεταφερθείτε στις τελευταίες ενότητες του ερωτηματολογίου)	2000	2001	0	NA	Όχι (θα μεταφερθείτε στις τελευταίες ενότητες του ερωτηματολογίου)	2000	2001	0	NA	Όχι (θα μεταφερθείτε στις τελευταίες ενότητες του ερωτηματολογίου)	2000	2001	0	NA	Όχι (θα μεταφερθείτε στις τελευταίες ενότητες του ερωτηματολογίου)	2000	2001	0
1608	GR4210003 VOREIA KARPATHOS KAI SARIA KAI PARAKTIA THALASSIA ZONI	Μέρος αυτού	NA	Yes	NA	NA	NA	NA	NA	NA	CE02 Διαχείριση/μείωση/εξάλειψη της ρύπανσης των επιφανειακών ή υπόγειων υδάτων από τις μεταφορές	2021	2023	Προσωρινό	85	H03.03 marine macro-pollution (i.e. plastic bags, styrofoam) - θαλάσσια μακρορρύπανση (δηλαδή πλαστικές σακούλες, φελιζόλ)	Monachus monachus	NA	NA	NA	Όχι (θα μεταφερθείτε στις τελευταίες ενότητες του ερωτηματολογίου)	2000	2001	0	NA	Όχι (θα μεταφερθείτε στις τελευταίες ενότητες του ερωτηματολογίου)	2000	2001	0	NA	Όχι (θα μεταφερθείτε στις τελευταίες ενότητες του ερωτηματολογίου)	2000	2001	0	NA	Όχι (θα μεταφερθείτε στις τελευταίες ενότητες του ερωτηματολογίου)	2000	2001	0	NA	Όχι (θα μεταφερθείτε στις τελευταίες ενότητες του ερωτηματολογίου)	2000	2001	0	NA	Όχι (θα μεταφερθείτε στις τελευταίες ενότητες του ερωτηματολογίου)	2000	2001	0
1609	GR4210003 VOREIA KARPATHOS KAI SARIA KAI PARAKTIA THALASSIA ZONI	Μέρος αυτού	NA	Yes	NA	NA	NA	NA	NA	NA	CI04 ΔΕΝ ΧΡΗΣΙΜΟΠΟΙΕΙΤΑΙ Διαχείριση, έλεγχος ή εξάλειψη άλλων ξενικών ειδών	2021	2023	Προσωρινό	80	H03.03 marine macro-pollution (i.e. plastic bags, styrofoam) - θαλάσσια μακρορρύπανση (δηλαδή πλαστικές σακούλες, φελιζόλ)	Monachus monachus	NA	NA	NA	Όχι (θα μεταφερθείτε στις τελευταίες ενότητες του ερωτηματολογίου)	2000	2001	0	NA	Όχι (θα μεταφερθείτε στις τελευταίες ενότητες του ερωτηματολογίου)	2000	2001	0	NA	Όχι (θα μεταφερθείτε στις τελευταίες ενότητες του ερωτηματολογίου)	2000	2001	0	NA	Όχι (θα μεταφερθείτε στις τελευταίες ενότητες του ερωτηματολογίου)	2000	2001	0	NA	Όχι (θα μεταφερθείτε στις τελευταίες ενότητες του ερωτηματολογίου)	2000	2001	0	NA	Όχι (θα μεταφερθείτε στις τελευταίες ενότητες του ερωτηματολογίου)	2000	2001	0
1610	GR4210004 KASTELLORIZO KAI NISIDES RO KAI STRONGYLI KAI PARAKTIA THALASSIA ZONI	Μέρος αυτού	NA	Yes	NA	NA	NA	NA	NA	NA	CS01 Ενίσχυση των πληθυσμών των ειδών από τις οδηγίες	2021	2023	NA	90	A04 grazing - βόσκηση	NA	NA	NA	NA	Όχι (θα μεταφερθείτε στις τελευταίες ενότητες του ερωτηματολογίου)	2000	2001	0	NA	Όχι (θα μεταφερθείτε στις τελευταίες ενότητες του ερωτηματολογίου)	2000	2001	0	NA	Όχι (θα μεταφερθείτε στις τελευταίες ενότητες του ερωτηματολογίου)	2000	2001	0	NA	Όχι (θα μεταφερθείτε στις τελευταίες ενότητες του ερωτηματολογίου)	2000	2001	0	NA	Όχι (θα μεταφερθείτε στις τελευταίες ενότητες του ερωτηματολογίου)	2000	2001	0	NA	Όχι (θα μεταφερθείτε στις τελευταίες ενότητες του ερωτηματολογίου)	2000	2001	0
1611	GR4210002 KENTRIKI KARPATHOS: KALI LIMNI - LASTOS - KYRA PANAGIA KAI PARAKTIA THALASSIA ZONI	Whole site	NA	Yes	NA	NA	NA	NA	NA	NA	CS01 Ενίσχυση των πληθυσμών των ειδών από τις οδηγίες	2021	2023	NA	90	A04 grazing - βόσκηση	Asyneuma giganteum	NA	NA	NA	Όχι (θα μεταφερθείτε στις τελευταίες ενότητες του ερωτηματολογίου)	2000	2001	0	NA	Όχι (θα μεταφερθείτε στις τελευταίες ενότητες του ερωτηματολογίου)	2000	2001	0	NA	Όχι (θα μεταφερθείτε στις τελευταίες ενότητες του ερωτηματολογίου)	2000	2001	0	NA	Όχι (θα μεταφερθείτε στις τελευταίες ενότητες του ερωτηματολογίου)	2000	2001	0	NA	Όχι (θα μεταφερθείτε στις τελευταίες ενότητες του ερωτηματολογίου)	2000	2001	0	NA	Όχι (θα μεταφερθείτε στις τελευταίες ενότητες του ερωτηματολογίου)	2000	2001	0
1612	GR4210005 RODOS: AKRAMYTIS, ARMENISTIS, ATTAVYROS, REMATA KAI THALASSIA ZONI (KARAVOLA-ORMOS GLYFADA)	Μέρος αυτού	NA	Yes	NA	NA	NA	NA	NA	NA	CS01 Ενίσχυση των πληθυσμών των ειδών από τις οδηγίες	2021	2023	NA	80	A04 grazing - βόσκηση	Asyneuma giganteum	NA	NA	NA	Όχι (θα μεταφερθείτε στις τελευταίες ενότητες του ερωτηματολογίου)	2000	2001	0	NA	Όχι (θα μεταφερθείτε στις τελευταίες ενότητες του ερωτηματολογίου)	2000	2001	0	NA	Όχι (θα μεταφερθείτε στις τελευταίες ενότητες του ερωτηματολογίου)	2000	2001	0	NA	Όχι (θα μεταφερθείτε στις τελευταίες ενότητες του ερωτηματολογίου)	2000	2001	0	NA	Όχι (θα μεταφερθείτε στις τελευταίες ενότητες του ερωτηματολογίου)	2000	2001	0	NA	Όχι (θα μεταφερθείτε στις τελευταίες ενότητες του ερωτηματολογίου)	2000	2001	0
1613	GR4210006 RODOS: PROFITIS ILIAS - EPTA PIGES – PETALOUDES - REMATA	Μέρος αυτού	NA	Yes	NA	NA	NA	NA	NA	NA	CS01 Ενίσχυση των πληθυσμών των ειδών από τις οδηγίες	2021	2023	NA	80	A04.02 non intensive grazing - μη εντατική βόσκηση	Peonia clusii subsp. rhodia	NA	NA	NA	Όχι (θα μεταφερθείτε στις τελευταίες ενότητες του ερωτηματολογίου)	2000	2001	0	NA	Όχι (θα μεταφερθείτε στις τελευταίες ενότητες του ερωτηματολογίου)	2000	2001	0	NA	Όχι (θα μεταφερθείτε στις τελευταίες ενότητες του ερωτηματολογίου)	2000	2001	0	NA	Όχι (θα μεταφερθείτε στις τελευταίες ενότητες του ερωτηματολογίου)	2000	2001	0	NA	Όχι (θα μεταφερθείτε στις τελευταίες ενότητες του ερωτηματολογίου)	2000	2001	0	NA	Όχι (θα μεταφερθείτε στις τελευταίες ενότητες του ερωτηματολογίου)	2000	2001	0
4782	HUHN20002 Hortobágy	Whole site	NA	Yes	CB01 A (félig) természetes élőhelyek erdőkké és a (félig) természetes erdők intenzív erdőtelepítéssé történő átalakításának megakadályozása.	CB02 A meglévő hagyományos erdőgazdálkodási és -hasznosítási gyakorlatok fenntartása	NA	NA	CS01 Az irányelvekben szereplő fajok populációinak megerősítése	CS03 Az irányelvekben szereplő fajok élőhelyének javítása	CA01 A természetes és természetközeli élőhelyek, valamint fajok élőhelyNoek mezőgazdasági területté történő átalakításának megakadályozása.	2000	2023	Permanent	100	NA	NA	1530 * Pannon szikes sztyeppek és mocsarak	6250 * Yesksági pannon löszgyepek	6440 Folyóvölgyek Cnidion dubii-hoz tartozó mocsárrétjNo	no (you will be redirected to the final sections of the questionnaire)	2000	2001	0	NA	no (you will be redirected to the final sections of the questionnaire)	2000	2001	0	NA	no (you will be redirected to the final sections of the questionnaire)	2000	2001	0	NA	no (you will be redirected to the final sections of the questionnaire)	2000	2001	0	NA	no (you will be redirected to the final sections of the questionnaire)	2000	2001	0	NA	no (you will be redirected to the final sections of the questionnaire)	2000	2001	0
4783	HUBF20015 Marcal-medence	Part of it	NA	Yes	NA	NA	NA	NA	NA	NA	CA06 A kaszálás, legeltetés és más, ezzel egyenértékű mezőgazdasági tevékenységek leállítása.	2004	2023	Timerary	3	A02 modification of cultivation practices - a termesztési gyakorlatok módosítása	NA	1530 * Pannon szikes sztyeppek és mocsarak	6210 Meszes alapkőzetű féltermészetes száraz gyepek és cserjésedett változataik (Festuco-Brometalia) (* fontos orchidea-lelőhelyek)	6410 Kékperjés láprétek meszes, tőzeges vagy agyagbemosódásos talajokon (Molinion caeruleae)	no (you will be redirected to the final sections of the questionnaire)	2000	2001	0	NA	no (you will be redirected to the final sections of the questionnaire)	2000	2001	0	NA	no (you will be redirected to the final sections of the questionnaire)	2000	2001	0	NA	no (you will be redirected to the final sections of the questionnaire)	2000	2001	0	NA	no (you will be redirected to the final sections of the questionnaire)	2000	2001	0	NA	no (you will be redirected to the final sections of the questionnaire)	2000	2001	0
4784	HUKN20024 Bócsa-bugaci homokpuszta	Part of it	NA	Yes	CB01 A (félig) természetes élőhelyek erdőkké és a (félig) természetes erdők intenzív erdőtelepítéssé történő átalakításának megakadályozása.	CB02 A meglévő hagyományos erdőgazdálkodási és -hasznosítási gyakorlatok fenntartása	CF01 Az infrastruktúra építése és fejlesztése céljából történő földterület-átalakítás irányítása	CG02 A vadászat, a szabadidős horgászat és a növények szabadidős vagy kereskedelmi célú betakarítása vagy gyűjtése irányítása	CS01 Az irányelvekben szereplő fajok populációinak megerősítése	CS02 Az irányelvekben szereplő fajok újratelepítése	CA05 A kaszálás, legeltetés és más, ezzel egyenértékű mezőgazdasági tevékenységek adaptálása	2000	2023	Permanent	30	NA	Otis tarda; Saga pedo; Emberiza calandra; Anthus campestris; Saxicola rubetra; Falco cherrug	NA	NA	NA	no (you will be redirected to the final sections of the questionnaire)	2000	2001	0	NA	no (you will be redirected to the final sections of the questionnaire)	2000	2001	0	NA	no (you will be redirected to the final sections of the questionnaire)	2000	2001	0	NA	no (you will be redirected to the final sections of the questionnaire)	2000	2001	0	NA	no (you will be redirected to the final sections of the questionnaire)	2000	2001	0	NA	no (you will be redirected to the final sections of the questionnaire)	2000	2001	0
4785	HUKN30003 Izsáki Kolon-tó	Whole site	NA	Yes	NA	NA	NA	CG04 Az illegális öldöklés, halászat és betakarítás ellenőrzése/felszámolása	NA	NA	CA05 A kaszálás, legeltetés és más, ezzel egyenértékű mezőgazdasági tevékenységek adaptálása	2000	2001	Permanent	41	NA	NA	3150 Természetes eutróf tavak Magnopotamion vagy Hydrocharition növényzettel	3160 Természetes disztróf tavak és tavacskák	6260 * Pannon homoki gyepek	no (you will be redirected to the final sections of the questionnaire)	2000	2001	0	NA	no (you will be redirected to the final sections of the questionnaire)	2000	2001	0	NA	no (you will be redirected to the final sections of the questionnaire)	2000	2001	0	NA	no (you will be redirected to the final sections of the questionnaire)	2000	2001	0	NA	no (you will be redirected to the final sections of the questionnaire)	2000	2001	0	NA	no (you will be redirected to the final sections of the questionnaire)	2000	2001	0
4787	HUDI20040 Gödöllői-dombság peremhegyNo	Whole site	NA	Yes	CB02 A meglévő hagyományos erdőgazdálkodási és -hasznosítási gyakorlatok fenntartása	CB04 Az erdőtelepítés és az erdőfelújítás kiigazítása/irányítása	CF03 A szabadtéri sportok, szabadidős és rekreációs tevékenységek hatásának csökkentése	NA	NA	NA	CI03 Other invazív idegen fajok kezelése, ellenőrzése vagy kiirtása	2012	2023	NA	100	I01 invasive non-native species - invazív nem őshonos fajok	NA	6240 * Szubpannon sztyeppek	6260 * Pannon homoki gyepek	91H0 * Pannon molyhos tölgyesek Quercus pubescens-szel	no (you will be redirected to the final sections of the questionnaire)	2000	2001	0	NA	no (you will be redirected to the final sections of the questionnaire)	2000	2001	0	NA	no (you will be redirected to the final sections of the questionnaire)	2000	2001	0	NA	no (you will be redirected to the final sections of the questionnaire)	2000	2001	0	NA	no (you will be redirected to the final sections of the questionnaire)	2000	2001	0	NA	no (you will be redirected to the final sections of the questionnaire)	2000	2001	0
4803	IE0002047 Cloghernagore Bog and Glenveagh National Park SAC	Part of it	IE0004039 Derryveagh and Glendowan Mountains SPA	Yes	NA	NA	NA	CG02 Management of hunting, recreational fishing and recreational or commercial harvesting or collection of plants	NA	NA	CI03 Management, control or eradication of other invasive alien species	2000	2001	Permanent	10	I01 invasive non-native species	NA	4030 European dry heaths	4010 Northern Atlantic wet heaths with Erica tetralix	7130 Blanket bogs (* if active bog)	No (you will be redirected to the final sections of the questionnaire)	2000	2001	0	NA	No (you will be redirected to the final sections of the questionnaire)	2000	2001	0	NA	No (you will be redirected to the final sections of the questionnaire)	2000	2001	0	NA	No (you will be redirected to the final sections of the questionnaire)	2000	2001	0	NA	No (you will be redirected to the final sections of the questionnaire)	2000	2001	0	NA	No (you will be redirected to the final sections of the questionnaire)	2000	2001	0
4804	LV0302100 Abavas senleja	Part of it	NA	Yes	NA	NA	NA	NA	NA	NA	CA07 I pielikuma lauksaimniecības biotopu atjaunošana	2021	2023	NA	0	NA	NA	6120 * Sausas smilšu augsnes kaļķainās pļavas	6210 Pusdabiskas sausās pļavas un krūmāju zemes fācijas uz kalcifiliem substrātiem (Festuco – Brometalia) (*nozīmīgas orhideju augšanas vietas)	6410 Molinia pļavas ar kaļķainu, kūdras vai mālu – dubļu piesātināto augsni (Molinion caeruleae)	no (you will be redirected to the final sections of the questionnaire)	2000	2001	0	NA	no (you will be redirected to the final sections of the questionnaire)	2000	2001	0	NA	no (you will be redirected to the final sections of the questionnaire)	2000	2001	0	NA	no (you will be redirected to the final sections of the questionnaire)	2000	2001	0	NA	no (you will be redirected to the final sections of the questionnaire)	2000	2001	0	NA	no (you will be redirected to the final sections of the questionnaire)	2000	2001	0
4805	LV0302800 Engures ezers	Part of it	NA	Yes	NA	NA	NA	NA	NA	NA	CA07 I pielikuma lauksaimniecības biotopu atjaunošana	2021	2023	NA	0	NA	NA	1630 * Boreālās Baltijas piekrastes pļavas	6210 Pusdabiskas sausās pļavas un krūmāju zemes fācijas uz kalcifiliem substrātiem (Festuco – Brometalia) (*nozīmīgas orhideju augšanas vietas)	NA	no (you will be redirected to the final sections of the questionnaire)	2000	2001	0	NA	no (you will be redirected to the final sections of the questionnaire)	2000	2001	0	NA	no (you will be redirected to the final sections of the questionnaire)	2000	2001	0	NA	no (you will be redirected to the final sections of the questionnaire)	2000	2001	0	NA	no (you will be redirected to the final sections of the questionnaire)	2000	2001	0	NA	no (you will be redirected to the final sections of the questionnaire)	2000	2001	0
4806	LV0200100 Gaujas nacionalais parks	Part of it	NA	Yes	NA	NA	NA	NA	NA	NA	CA07 I pielikuma lauksaimniecības biotopu atjaunošana	2021	2023	Timerary	0	NA	Glis glis, Salmonoides	3150 Yesbiski Notrofiski ezeri ar Magnopotamion vai Hydrocharition tipa veģetāciju	3260 Zemieņu – kalnāju līmeņa ūdensteces ar Ranunculion fluitantis un Callitricho-Batrachion veģetāciju	6120 * Sausas smilšu augsnes kaļķainās pļavas	no (you will be redirected to the final sections of the questionnaire)	2000	2001	0	NA	no (you will be redirected to the final sections of the questionnaire)	2000	2001	0	NA	no (you will be redirected to the final sections of the questionnaire)	2000	2001	0	NA	no (you will be redirected to the final sections of the questionnaire)	2000	2001	0	NA	no (you will be redirected to the final sections of the questionnaire)	2000	2001	0	NA	no (you will be redirected to the final sections of the questionnaire)	2000	2001	0
4807	LV0100300 Grinu dabas rezervats	Part of it	NA	Yes	NA	NA	NA	NA	NA	NA	CA07 I pielikuma lauksaimniecības biotopu atjaunošana	2021	2023	NA	0	NA	Erica tetralix	4010 Ziemeļatlantijas mitrie virsāji ar Erica tetralix	6230 * Sugām bagātas Nardus pļavas ar silikātu substrātu kalnu apvidos (un piekaļņu apvidos – kontinentālajā Noropā)	7230 Sārmaini dumbrāji	no (you will be redirected to the final sections of the questionnaire)	2000	2001	0	NA	no (you will be redirected to the final sections of the questionnaire)	2000	2001	0	NA	no (you will be redirected to the final sections of the questionnaire)	2000	2001	0	NA	no (you will be redirected to the final sections of the questionnaire)	2000	2001	0	NA	no (you will be redirected to the final sections of the questionnaire)	2000	2001	0	NA	no (you will be redirected to the final sections of the questionnaire)	2000	2001	0
4808	LV0100400 Krustkalnu dabas rezervats	Part of it	NA	Yes	NA	NA	NA	NA	NA	NA	CA07 I pielikuma lauksaimniecības biotopu atjaunošana	2021	2023	Timerary	0	NA	NA	6270 * Fenoskandijas zemieņu sugām bagātās sausās – vidēji mitrās pļavas	6450 Ziemeļu boreālās aluviālās pļavas	7230 Sārmaini dumbrāji	no (you will be redirected to the final sections of the questionnaire)	2000	2001	0	NA	no (you will be redirected to the final sections of the questionnaire)	2000	2001	0	NA	no (you will be redirected to the final sections of the questionnaire)	2000	2001	0	NA	no (you will be redirected to the final sections of the questionnaire)	2000	2001	0	NA	no (you will be redirected to the final sections of the questionnaire)	2000	2001	0	NA	no (you will be redirected to the final sections of the questionnaire)	2000	2001	0
4809	LV0200200 Kemeru nacionalais parks	Part of it	NA	Yes	CB01 Novērst dabisko un daļēji dabisko biotopu pārvēršanu mežos un dabisko un daļēji dabisko mežu pārvēršanu intensīvās meža plantācijās.	CB02 Saglabāt esošo tradicionālo meža apsaimniekošanas un izmantošanas praksi.	NA	NA	NA	NA	CA07 I pielikuma lauksaimniecības biotopu atjaunošana	2021	2023	Timerary	0	NA	Pedicularis sceptrumcarolinum	2120 Piekrastes ceļojošās kāpas ar Ammophila arenaria (“baltās kāpas”)	2130 * Nostiprinātās piekrastes kāpas ar zālaugu veģetāciju (“pelēkās kāpas”)	2180 Kokiem apaugušas kāpas Atlantijas, kontinentālajā vai boreālajā reģionā	no (you will be redirected to the final sections of the questionnaire)	2000	2001	0	NA	no (you will be redirected to the final sections of the questionnaire)	2000	2001	0	NA	no (you will be redirected to the final sections of the questionnaire)	2000	2001	0	NA	no (you will be redirected to the final sections of the questionnaire)	2000	2001	0	NA	no (you will be redirected to the final sections of the questionnaire)	2000	2001	0	NA	no (you will be redirected to the final sections of the questionnaire)	2000	2001	0
4810	LV0530800 Lielupes grivas plavas	Part of it	NA	Yes	NA	NA	NA	NA	NA	NA	CA07 I pielikuma lauksaimniecības biotopu atjaunošana	2021	2023	Timerary	0	NA	NA	NA	NA	NA	no (you will be redirected to the final sections of the questionnaire)	2000	2001	0	NA	no (you will be redirected to the final sections of the questionnaire)	2000	2001	0	NA	no (you will be redirected to the final sections of the questionnaire)	2000	2001	0	NA	no (you will be redirected to the final sections of the questionnaire)	2000	2001	0	NA	no (you will be redirected to the final sections of the questionnaire)	2000	2001	0	NA	no (you will be redirected to the final sections of the questionnaire)	2000	2001	0
4811	LV0523100 Lielupes palienes plavas	Part of it	NA	Yes	NA	NA	NA	NA	NA	NA	CA07 I pielikuma lauksaimniecības biotopu atjaunošana	2021	2023	Timerary	0	NA	NA	NA	NA	NA	no (you will be redirected to the final sections of the questionnaire)	2000	2001	0	NA	no (you will be redirected to the final sections of the questionnaire)	2000	2001	0	NA	no (you will be redirected to the final sections of the questionnaire)	2000	2001	0	NA	no (you will be redirected to the final sections of the questionnaire)	2000	2001	0	NA	no (you will be redirected to the final sections of the questionnaire)	2000	2001	0	NA	no (you will be redirected to the final sections of the questionnaire)	2000	2001	0
4812	LV0507800 Liepajas ezers	Part of it	NA	Yes	NA	NA	NA	NA	NA	NA	CA07 I pielikuma lauksaimniecības biotopu atjaunošana	2021	2023	Timerary	0	NA	Sanguisorba officinalis	NA	NA	NA	no (you will be redirected to the final sections of the questionnaire)	2000	2001	0	NA	no (you will be redirected to the final sections of the questionnaire)	2000	2001	0	NA	no (you will be redirected to the final sections of the questionnaire)	2000	2001	0	NA	no (you will be redirected to the final sections of the questionnaire)	2000	2001	0	NA	no (you will be redirected to the final sections of the questionnaire)	2000	2001	0	NA	no (you will be redirected to the final sections of the questionnaire)	2000	2001	0
4813	LV0509100 Randu plavas	Part of it	NA	Yes	NA	NA	NA	NA	NA	NA	CA07 I pielikuma lauksaimniecības biotopu atjaunošana	2021	2023	Timerary	0	NA	NA	1630 * Boreālās Baltijas piekrastes pļavas	6120 * Sausas smilšu augsnes kaļķainās pļavas	6210 Pusdabiskas sausās pļavas un krūmāju zemes fācijas uz kalcifiliem substrātiem (Festuco – Brometalia) (*nozīmīgas orhideju augšanas vietas)	no (you will be redirected to the final sections of the questionnaire)	2000	2001	0	NA	no (you will be redirected to the final sections of the questionnaire)	2000	2001	0	NA	no (you will be redirected to the final sections of the questionnaire)	2000	2001	0	NA	no (you will be redirected to the final sections of the questionnaire)	2000	2001	0	NA	no (you will be redirected to the final sections of the questionnaire)	2000	2001	0	NA	no (you will be redirected to the final sections of the questionnaire)	2000	2001	0
4814	LV0303400 Raznas nacionalais parks	Part of it	NA	Yes	CB03 Atjaunot mežu apsaimniekošanas un izmantošanas praksi.	CB05 Pielāgot/mainīt meža apsaimniekošanas un izmantošanas praksi	NA	NA	NA	NA	CB05 Pielāgot/mainīt meža apsaimniekošanas un izmantošanas praksi	2021	2023	Timerary	0	K02.03 eutrophication (natural) - Notrofikācija (dabiska)	NA	3150 Yesbiski Notrofiski ezeri ar Magnopotamion vai Hydrocharition tipa veģetāciju	9060 Skujkoku meži, kas atrodas uz glaciofluviāliem eskeriem vai saistīti ar tiem	NA	no (you will be redirected to the final sections of the questionnaire)	2000	2001	0	NA	no (you will be redirected to the final sections of the questionnaire)	2000	2001	0	NA	no (you will be redirected to the final sections of the questionnaire)	2000	2001	0	NA	no (you will be redirected to the final sections of the questionnaire)	2000	2001	0	NA	no (you will be redirected to the final sections of the questionnaire)	2000	2001	0	NA	no (you will be redirected to the final sections of the questionnaire)	2000	2001	0
4815	LV0200300 Sliteres nacionalais parks	Part of it	NA	Yes	CB03 Atjaunot mežu apsaimniekošanas un izmantošanas praksi.	CB08 I pielikuma meža biotopu atjaunošana	NA	NA	NA	NA	CB08 I pielikuma meža biotopu atjaunošana	2021	2023	Timerary	0	NA	NA	2180 Kokiem apaugušas kāpas Atlantijas, kontinentālajā vai boreālajā reģionā	4010 Ziemeļatlantijas mitrie virsāji ar Erica tetralix	NA	no (you will be redirected to the final sections of the questionnaire)	2000	2001	0	NA	no (you will be redirected to the final sections of the questionnaire)	2000	2001	0	NA	no (you will be redirected to the final sections of the questionnaire)	2000	2001	0	NA	no (you will be redirected to the final sections of the questionnaire)	2000	2001	0	NA	no (you will be redirected to the final sections of the questionnaire)	2000	2001	0	NA	no (you will be redirected to the final sections of the questionnaire)	2000	2001	0
4816	LV0100500 TNocu dabas rezervats	Part of it	NA	Yes	NA	NA	NA	NA	NA	NA	CA07 I pielikuma lauksaimniecības biotopu atjaunošana	2021	2023	Timerary	0	NA	NA	NA	NA	NA	no (you will be redirected to the final sections of the questionnaire)	2000	2001	0	NA	no (you will be redirected to the final sections of the questionnaire)	2000	2001	0	NA	no (you will be redirected to the final sections of the questionnaire)	2000	2001	0	NA	no (you will be redirected to the final sections of the questionnaire)	2000	2001	0	NA	no (you will be redirected to the final sections of the questionnaire)	2000	2001	0	NA	no (you will be redirected to the final sections of the questionnaire)	2000	2001	0
4817	LV0520900 Tosmare	Part of it	NA	Yes	NA	NA	NA	NA	NA	NA	CA07 I pielikuma lauksaimniecības biotopu atjaunošana	2021	2023	Timerary	0	NA	NA	6410 Molinia pļavas ar kaļķainu, kūdras vai mālu – dubļu piesātināto augsni (Molinion caeruleae)	6450 Ziemeļu boreālās aluviālās pļavas	NA	no (you will be redirected to the final sections of the questionnaire)	2000	2001	0	NA	no (you will be redirected to the final sections of the questionnaire)	2000	2001	0	NA	no (you will be redirected to the final sections of the questionnaire)	2000	2001	0	NA	no (you will be redirected to the final sections of the questionnaire)	2000	2001	0	NA	no (you will be redirected to the final sections of the questionnaire)	2000	2001	0	NA	no (you will be redirected to the final sections of the questionnaire)	2000	2001	0
4818	LV0518300 Vecdaugava	Part of it	NA	Yes	NA	NA	NA	NA	NA	NA	CA04 Atjaunot atbilstošu lauksaimniecības praksi, tostarp pļaušanu, ganīšanu, dedzināšanu vai līdzvērtīgus pasākumus, lai risinātu lauksaimniecības partraukšanas radītās problēmas.	2021	2023	Timerary	0	A03.03 abandonment / lack of mowing - pamešana / pļaušanas trūkums	NA	NA	NA	NA	no (you will be redirected to the final sections of the questionnaire)	2000	2001	0	NA	no (you will be redirected to the final sections of the questionnaire)	2000	2001	0	NA	no (you will be redirected to the final sections of the questionnaire)	2000	2001	0	NA	no (you will be redirected to the final sections of the questionnaire)	2000	2001	0	NA	no (you will be redirected to the final sections of the questionnaire)	2000	2001	0	NA	no (you will be redirected to the final sections of the questionnaire)	2000	2001	0
4819	LV0507100 Ventas ieleja	Part of it	NA	Yes	NA	NA	NA	NA	NA	NA	CL01 Biotopu (izņemot lauksaimniecības un mežu) apsaimniekošana, lai palēninātu, apturētu vai pavērstu pretējā virzienā dabiskos procesus.	2021	2023	Timerary	0	K02.02 accumulation of organic material - organisko vielu uzkrāšanās	NA	NA	NA	NA	no (you will be redirected to the final sections of the questionnaire)	2000	2001	0	NA	no (you will be redirected to the final sections of the questionnaire)	2000	2001	0	NA	no (you will be redirected to the final sections of the questionnaire)	2000	2001	0	NA	no (you will be redirected to the final sections of the questionnaire)	2000	2001	0	NA	no (you will be redirected to the final sections of the questionnaire)	2000	2001	0	NA	no (you will be redirected to the final sections of the questionnaire)	2000	2001	0
4820	LV0536700 Zusu-Stainu seravoti	Part of it	NA	Yes	NA	NA	NA	NA	NA	NA	CA07 I pielikuma lauksaimniecības biotopu atjaunošana	2021	2023	Timerary	0	I02 problematic native species - problemātiskas vietējās sugas	NA	NA	NA	NA	no (you will be redirected to the final sections of the questionnaire)	2000	2001	0	NA	no (you will be redirected to the final sections of the questionnaire)	2000	2001	0	NA	no (you will be redirected to the final sections of the questionnaire)	2000	2001	0	NA	no (you will be redirected to the final sections of the questionnaire)	2000	2001	0	NA	no (you will be redirected to the final sections of the questionnaire)	2000	2001	0	NA	no (you will be redirected to the final sections of the questionnaire)	2000	2001	0
4821	LV0303700 Driksnas sils	Part of it	NA	Yes	CB01 Novērst dabisko un daļēji dabisko biotopu pārvēršanu mežos un dabisko un daļēji dabisko mežu pārvēršanu intensīvās meža plantācijās.	CB08 I pielikuma meža biotopu atjaunošana	NA	NA	NA	NA	CB08 I pielikuma meža biotopu atjaunošana	2021	2023	Timerary	0	NA	NA	NA	NA	NA	no (you will be redirected to the final sections of the questionnaire)	2000	2001	0	NA	no (you will be redirected to the final sections of the questionnaire)	2000	2001	0	NA	no (you will be redirected to the final sections of the questionnaire)	2000	2001	0	NA	no (you will be redirected to the final sections of the questionnaire)	2000	2001	0	NA	no (you will be redirected to the final sections of the questionnaire)	2000	2001	0	NA	no (you will be redirected to the final sections of the questionnaire)	2000	2001	0
4822	LV0303000 Numernes valnis	Part of it	NA	Yes	CB01 Novērst dabisko un daļēji dabisko biotopu pārvēršanu mežos un dabisko un daļēji dabisko mežu pārvēršanu intensīvās meža plantācijās.	CB08 I pielikuma meža biotopu atjaunošana	NA	NA	NA	NA	CB08 I pielikuma meža biotopu atjaunošana	2021	2023	NA	0	NA	NA	NA	NA	NA	no (you will be redirected to the final sections of the questionnaire)	2000	2001	0	NA	no (you will be redirected to the final sections of the questionnaire)	2000	2001	0	NA	no (you will be redirected to the final sections of the questionnaire)	2000	2001	0	NA	no (you will be redirected to the final sections of the questionnaire)	2000	2001	0	NA	no (you will be redirected to the final sections of the questionnaire)	2000	2001	0	NA	no (you will be redirected to the final sections of the questionnaire)	2000	2001	0
4823	LV0600700 Ziemelgauja	Part of it	NA	Yes	NA	NA	NA	NA	NA	NA	CA07 I pielikuma lauksaimniecības biotopu atjaunošana	2021	2023	Timerary	0	NA	NA	NA	NA	NA	no (you will be redirected to the final sections of the questionnaire)	2000	2001	0	NA	no (you will be redirected to the final sections of the questionnaire)	2000	2001	0	NA	no (you will be redirected to the final sections of the questionnaire)	2000	2001	0	NA	no (you will be redirected to the final sections of the questionnaire)	2000	2001	0	NA	no (you will be redirected to the final sections of the questionnaire)	2000	2001	0	NA	no (you will be redirected to the final sections of the questionnaire)	2000	2001	0
4824	LV0523400 Ances purvi un mezi	Part of it	NA	Yes	CB01 Novērst dabisko un daļēji dabisko biotopu pārvēršanu mežos un dabisko un daļēji dabisko mežu pārvēršanu intensīvās meža plantācijās.	CB05 Pielāgot/mainīt meža apsaimniekošanas un izmantošanas praksi	NA	NA	NA	NA	CB08 I pielikuma meža biotopu atjaunošana	2021	2023	Timerary	0	B02.03 removal of forest undergrowth - meža pameža izvākšana	NA	NA	NA	NA	no (you will be redirected to the final sections of the questionnaire)	2000	2001	0	NA	no (you will be redirected to the final sections of the questionnaire)	2000	2001	0	NA	no (you will be redirected to the final sections of the questionnaire)	2000	2001	0	NA	no (you will be redirected to the final sections of the questionnaire)	2000	2001	0	NA	no (you will be redirected to the final sections of the questionnaire)	2000	2001	0	NA	no (you will be redirected to the final sections of the questionnaire)	2000	2001	0
4825	LV0600300 Augszeme	Part of it	NA	Yes	NA	NA	NA	NA	NA	NA	CS03 Direktīvās minēto sugu dzīvotņu uzlabošana	2021	2023	Timerary	0	B02.04 removal of dead and dying trees - nokaltušu un mirstošu koku noņemšana	NA	NA	NA	NA	no (you will be redirected to the final sections of the questionnaire)	2000	2001	0	NA	no (you will be redirected to the final sections of the questionnaire)	2000	2001	0	NA	no (you will be redirected to the final sections of the questionnaire)	2000	2001	0	NA	no (you will be redirected to the final sections of the questionnaire)	2000	2001	0	NA	no (you will be redirected to the final sections of the questionnaire)	2000	2001	0	NA	no (you will be redirected to the final sections of the questionnaire)	2000	2001	0
4826	LV0519100 KrNocu purvs	Part of it	NA	Yes	CB01 Novērst dabisko un daļēji dabisko biotopu pārvēršanu mežos un dabisko un daļēji dabisko mežu pārvēršanu intensīvās meža plantācijās.	CB08 I pielikuma meža biotopu atjaunošana	NA	NA	NA	NA	CS03 Direktīvās minēto sugu dzīvotņu uzlabošana	2021	2023	Timerary	0	NA	NA	7120 Sadalījušies augstie purvi, kuri joprojām spēj dabiski reģenerēties	91D0 * Purvainas mežu zemes	NA	no (you will be redirected to the final sections of the questionnaire)	2000	2001	0	NA	no (you will be redirected to the final sections of the questionnaire)	2000	2001	0	NA	no (you will be redirected to the final sections of the questionnaire)	2000	2001	0	NA	no (you will be redirected to the final sections of the questionnaire)	2000	2001	0	NA	no (you will be redirected to the final sections of the questionnaire)	2000	2001	0	NA	no (you will be redirected to the final sections of the questionnaire)	2000	2001	0
4827	LV0536600 Lubana mitrajs	Part of it	NA	Yes	NA	NA	NA	NA	NA	NA	CA07 I pielikuma lauksaimniecības biotopu atjaunošana	2021	2023	Timerary	0	NA	NA	NA	NA	NA	no (you will be redirected to the final sections of the questionnaire)	2000	2001	0	NA	no (you will be redirected to the final sections of the questionnaire)	2000	2001	0	NA	no (you will be redirected to the final sections of the questionnaire)	2000	2001	0	NA	no (you will be redirected to the final sections of the questionnaire)	2000	2001	0	NA	no (you will be redirected to the final sections of the questionnaire)	2000	2001	0	NA	no (you will be redirected to the final sections of the questionnaire)	2000	2001	0
4828	LV0527800 Melturu sils	Part of it	NA	Yes	NA	NA	NA	NA	NA	NA	CA07 I pielikuma lauksaimniecības biotopu atjaunošana	2021	2023	Timerary	0	NA	NA	6410 Molinia pļavas ar kaļķainu, kūdras vai mālu – dubļu piesātināto augsni (Molinion caeruleae)	6450 Ziemeļu boreālās aluviālās pļavas	NA	no (you will be redirected to the final sections of the questionnaire)	2000	2001	0	NA	no (you will be redirected to the final sections of the questionnaire)	2000	2001	0	NA	no (you will be redirected to the final sections of the questionnaire)	2000	2001	0	NA	no (you will be redirected to the final sections of the questionnaire)	2000	2001	0	NA	no (you will be redirected to the final sections of the questionnaire)	2000	2001	0	NA	no (you will be redirected to the final sections of the questionnaire)	2000	2001	0
4829	LV0521500 Ovisi	Part of it	NA	Yes	CB01 Novērst dabisko un daļēji dabisko biotopu pārvēršanu mežos un dabisko un daļēji dabisko mežu pārvēršanu intensīvās meža plantācijās.	CB08 I pielikuma meža biotopu atjaunošana	NA	NA	NA	NA	CB08 I pielikuma meža biotopu atjaunošana	2021	2023	Timerary	0	NA	NA	NA	NA	NA	no (you will be redirected to the final sections of the questionnaire)	2000	2001	0	NA	no (you will be redirected to the final sections of the questionnaire)	2000	2001	0	NA	no (you will be redirected to the final sections of the questionnaire)	2000	2001	0	NA	no (you will be redirected to the final sections of the questionnaire)	2000	2001	0	NA	no (you will be redirected to the final sections of the questionnaire)	2000	2001	0	NA	no (you will be redirected to the final sections of the questionnaire)	2000	2001	0
4830	LV0521500 Ovisi	Part of it	NA	Yes	CB01 Novērst dabisko un daļēji dabisko biotopu pārvēršanu mežos un dabisko un daļēji dabisko mežu pārvēršanu intensīvās meža plantācijās.	CB08 I pielikuma meža biotopu atjaunošana	NA	NA	NA	NA	CB08 I pielikuma meža biotopu atjaunošana	2021	2023	Timerary	0	NA	NA	2130 * Nostiprinātās piekrastes kāpas ar zālaugu veģetāciju (“pelēkās kāpas”)	2180 Kokiem apaugušas kāpas Atlantijas, kontinentālajā vai boreālajā reģionā	NA	no (you will be redirected to the final sections of the questionnaire)	2000	2001	0	NA	no (you will be redirected to the final sections of the questionnaire)	2000	2001	0	NA	no (you will be redirected to the final sections of the questionnaire)	2000	2001	0	NA	no (you will be redirected to the final sections of the questionnaire)	2000	2001	0	NA	no (you will be redirected to the final sections of the questionnaire)	2000	2001	0	NA	no (you will be redirected to the final sections of the questionnaire)	2000	2001	0
4831	LV0535200 Posolnica	Part of it	NA	Yes	CB01 Novērst dabisko un daļēji dabisko biotopu pārvēršanu mežos un dabisko un daļēji dabisko mežu pārvēršanu intensīvās meža plantācijās.	CB08 I pielikuma meža biotopu atjaunošana	NA	NA	NA	NA	CB08 I pielikuma meža biotopu atjaunošana	2021	2023	Timerary	0	NA	NA	NA	NA	NA	no (you will be redirected to the final sections of the questionnaire)	2000	2001	0	NA	no (you will be redirected to the final sections of the questionnaire)	2000	2001	0	NA	no (you will be redirected to the final sections of the questionnaire)	2000	2001	0	NA	no (you will be redirected to the final sections of the questionnaire)	2000	2001	0	NA	no (you will be redirected to the final sections of the questionnaire)	2000	2001	0	NA	no (you will be redirected to the final sections of the questionnaire)	2000	2001	0
4832	LV0535500 Sakas grini	Part of it	NA	Yes	NA	NA	NA	NA	NA	NA	CL01 Biotopu (izņemot lauksaimniecības un mežu) apsaimniekošana, lai palēninātu, apturētu vai pavērstu pretējā virzienā dabiskos procesus.	2021	2023	Timerary	0	NA	NA	NA	NA	NA	no (you will be redirected to the final sections of the questionnaire)	2000	2001	0	NA	no (you will be redirected to the final sections of the questionnaire)	2000	2001	0	NA	no (you will be redirected to the final sections of the questionnaire)	2000	2001	0	NA	no (you will be redirected to the final sections of the questionnaire)	2000	2001	0	NA	no (you will be redirected to the final sections of the questionnaire)	2000	2001	0	NA	no (you will be redirected to the final sections of the questionnaire)	2000	2001	0
4833	LV0520300 Uzava	Part of it	NA	Yes	CB01 Novērst dabisko un daļēji dabisko biotopu pārvēršanu mežos un dabisko un daļēji dabisko mežu pārvēršanu intensīvās meža plantācijās.	CB08 I pielikuma meža biotopu atjaunošana	NA	NA	NA	NA	CB08 I pielikuma meža biotopu atjaunošana	2021	2023	NA	0	NA	NA	NA	NA	NA	no (you will be redirected to the final sections of the questionnaire)	2000	2001	0	NA	no (you will be redirected to the final sections of the questionnaire)	2000	2001	0	NA	no (you will be redirected to the final sections of the questionnaire)	2000	2001	0	NA	no (you will be redirected to the final sections of the questionnaire)	2000	2001	0	NA	no (you will be redirected to the final sections of the questionnaire)	2000	2001	0	NA	no (you will be redirected to the final sections of the questionnaire)	2000	2001	0
4834	LV0520300 Uzava	Part of it	NA	Yes	CB01 Novērst dabisko un daļēji dabisko biotopu pārvēršanu mežos un dabisko un daļēji dabisko mežu pārvēršanu intensīvās meža plantācijās.	CB08 I pielikuma meža biotopu atjaunošana	NA	NA	NA	NA	CB08 I pielikuma meža biotopu atjaunošana	2021	2023	NA	0	NA	NA	2130 * Nostiprinātās piekrastes kāpas ar zālaugu veģetāciju (“pelēkās kāpas”)	2140 * Nopārkaļķojušās nostiprinātās kāpas ar Empetrum nigrum	2180 Kokiem apaugušas kāpas Atlantijas, kontinentālajā vai boreālajā reģionā	no (you will be redirected to the final sections of the questionnaire)	2000	2001	0	NA	no (you will be redirected to the final sections of the questionnaire)	2000	2001	0	NA	no (you will be redirected to the final sections of the questionnaire)	2000	2001	0	NA	no (you will be redirected to the final sections of the questionnaire)	2000	2001	0	NA	no (you will be redirected to the final sections of the questionnaire)	2000	2001	0	NA	no (you will be redirected to the final sections of the questionnaire)	2000	2001	0
4835	LV0000130 Ziemelu purvi	Part of it	NA	Yes	NA	NA	NA	NA	NA	NA	CA07 I pielikuma lauksaimniecības biotopu atjaunošana	2021	2023	Timerary	0	A03.03 abandonment / lack of mowing - pamešana / pļaušanas trūkums	NA	6410 Molinia pļavas ar kaļķainu, kūdras vai mālu – dubļu piesātināto augsni (Molinion caeruleae)	6510 Zemieņu siena pļavas (Alopecurus pratensis, Sanguisorba officinalis)	NA	no (you will be redirected to the final sections of the questionnaire)	2000	2001	0	NA	no (you will be redirected to the final sections of the questionnaire)	2000	2001	0	NA	no (you will be redirected to the final sections of the questionnaire)	2000	2001	0	NA	no (you will be redirected to the final sections of the questionnaire)	2000	2001	0	NA	no (you will be redirected to the final sections of the questionnaire)	2000	2001	0	NA	no (you will be redirected to the final sections of the questionnaire)	2000	2001	0
4836	LTALY0005 Žuvinto ežeras ir Buktos miškas	Whole site	NA	Yes	CB01 Užkirsti kelią (pusiau) natūralių buvNoių pavertimui miškais ir (pusiau) natūralių miškų pavertimui intensyviomis miško plantacijomis.	CB08 Pirmąjama priede nurodytų miško buvNoių atkūrimas	NA	NA	NA	NA	CA05 Pritaikyti šienavimą, ganymą ir kitą atitinkamą žemės ūkio vNoklą	2000	2023	Permanent	20	NA	NA	6410 Melvenių (Molinia) pievos ant kalkingo, durpinio arba dumblingo priemolio suspausto dirvožemio (Molinion caeruleae)	6450 Šiaurinės borealinės aliuvinės pievos	6510 Žemumų šienaujamos pievos (Alopecurus pratensis, Sanguisorba officinalis)	no (you will be redirected to the final sections of the questionnaire)	2000	2001	0	NA	no (you will be redirected to the final sections of the questionnaire)	2000	2001	0	NA	no (you will be redirected to the final sections of the questionnaire)	2000	2001	0	NA	no (you will be redirected to the final sections of the questionnaire)	2000	2001	0	NA	no (you will be redirected to the final sections of the questionnaire)	2000	2001	0	NA	no (you will be redirected to the final sections of the questionnaire)	2000	2001	0
4837	LTALYB003 Žuvinto, Žaltyčio ir Amalvo pelkės	Whole site	NA	Yes	CB01 Užkirsti kelią (pusiau) natūralių buvNoių pavertimui miškais ir (pusiau) natūralių miškų pavertimui intensyviomis miško plantacijomis.	CB08 Pirmąjama priede nurodytų miško buvNoių atkūrimas	NA	NA	NA	NA	CA05 Pritaikyti šienavimą, ganymą ir kitą atitinkamą žemės ūkio vNoklą	2000	2023	Permanent	10	NA	NA	NA	NA	NA	no (you will be redirected to the final sections of the questionnaire)	2000	2001	0	NA	no (you will be redirected to the final sections of the questionnaire)	2000	2001	0	NA	no (you will be redirected to the final sections of the questionnaire)	2000	2001	0	NA	no (you will be redirected to the final sections of the questionnaire)	2000	2001	0	NA	no (you will be redirected to the final sections of the questionnaire)	2000	2001	0	NA	no (you will be redirected to the final sections of the questionnaire)	2000	2001	0
4838	LTRASB001 Dubysos upės slėnis	Whole site	LTRAS0002 Dubysos vidurupis ir žemupys	Yes	NA	NA	NA	NA	NA	NA	CA04 Atkurti tinkamą žemės ūkio praktiką, kad būtų išspręsta aplNostos žemės ūkio paskirties žemės problema, įskaitant šienavimą, ganymą, deginimą arba kitas atitinkamas priemones.	2019	2023	Permanent	0	NA	NA	6210 Pusiau natūralios sausos pievos ir krūmų facijos (Festuco-Brometalia) ant kalkingų substratų (*svarbios gegužraibinių šNomos augalų buvNoės)	6510 Žemumų šienaujamos pievos (Alopecurus pratensis, Sanguisorba officinalis)	NA	no (you will be redirected to the final sections of the questionnaire)	2000	2001	0	NA	no (you will be redirected to the final sections of the questionnaire)	2000	2001	0	NA	no (you will be redirected to the final sections of the questionnaire)	2000	2001	0	NA	no (you will be redirected to the final sections of the questionnaire)	2000	2001	0	NA	no (you will be redirected to the final sections of the questionnaire)	2000	2001	0	NA	no (you will be redirected to the final sections of the questionnaire)	2000	2001	0
4839	LTTRA0032 Alsakių miškas	Whole site	NA	Yes	NA	NA	NA	NA	NA	NA	CI07 Augalų ir gyvūnų ligų, patogenų ir kenkėjų kontrolė ir naikinimas.	2000	2001	Timerary	71	NA	NA	3160 Natūralūs distrofiniai ežerai ir kūdros	7140 Tarpinio tipo pelkės ir liulančios pelkės	91D0 * Pelkiniai miškai	no (you will be redirected to the final sections of the questionnaire)	2000	2001	0	NA	no (you will be redirected to the final sections of the questionnaire)	2000	2001	0	NA	no (you will be redirected to the final sections of the questionnaire)	2000	2001	0	NA	no (you will be redirected to the final sections of the questionnaire)	2000	2001	0	NA	no (you will be redirected to the final sections of the questionnaire)	2000	2001	0	NA	no (you will be redirected to the final sections of the questionnaire)	2000	2001	0
4840	LTTRA0017 Akies ežeras ir jo apyežerės	Part of it	NA	No	NA	NA	NA	NA	NA	NA	Grįžkite į ankstesnį puslapį ir pasirinkite kelis vNoksmus	2000	2001	NA	0	NA	NA	3150 Natūralūs eutrofiniai ežerai su Magnopotamion arba Hydrocharition tipo augalija	7140 Tarpinio tipo pelkės ir liulančios pelkės	9080 * Fenoskandijos pelkėti lapuočių miškai	no (you will be redirected to the final sections of the questionnaire)	2000	2001	0	NA	no (you will be redirected to the final sections of the questionnaire)	2000	2001	0	NA	no (you will be redirected to the final sections of the questionnaire)	2000	2001	0	NA	no (you will be redirected to the final sections of the questionnaire)	2000	2001	0	NA	no (you will be redirected to the final sections of the questionnaire)	2000	2001	0	NA	no (you will be redirected to the final sections of the questionnaire)	2000	2001	0
4841	LTTRA0016 Bitiškių ežeras	Part of it	NA	No	NA	NA	NA	NA	NA	NA	Grįžkite į ankstesnį puslapį ir pasirinkite kelis vNoksmus	2000	2001	NA	0	NA	NA	NA	NA	NA	no (you will be redirected to the final sections of the questionnaire)	2000	2001	0	NA	no (you will be redirected to the final sections of the questionnaire)	2000	2001	0	NA	no (you will be redirected to the final sections of the questionnaire)	2000	2001	0	NA	no (you will be redirected to the final sections of the questionnaire)	2000	2001	0	NA	no (you will be redirected to the final sections of the questionnaire)	2000	2001	0	NA	no (you will be redirected to the final sections of the questionnaire)	2000	2001	0
4842	LTTRA0019 Varnikų miškas	Whole site	NA	Yes	NA	NA	NA	NA	NA	NA	CB15 Kitos su miškininkystės praktika susijusios priemonės	2000	2001	Permanent	41	NA	NA	NA	NA	NA	no (you will be redirected to the final sections of the questionnaire)	2000	2001	0	NA	no (you will be redirected to the final sections of the questionnaire)	2000	2001	0	NA	no (you will be redirected to the final sections of the questionnaire)	2000	2001	0	NA	no (you will be redirected to the final sections of the questionnaire)	2000	2001	0	NA	no (you will be redirected to the final sections of the questionnaire)	2000	2001	0	NA	no (you will be redirected to the final sections of the questionnaire)	2000	2001	0
4843	MT0000006 Is-Yesar (limiti ta' San Pawl il-Baħar)	Part of it	NA	Yes	NA	NA	NA	NA	NA	NA	CS03 Improvement of habitat of species from the directives	2015	2016	Permanent	30	NA	NA	NA	NA	NA	Yes (optional, you will be asked to select another action with same follow up questions you just filled)	2000	2001	40	NA	No (you will be redirected to the final sections of the questionnaire)	2000	2001	0	NA	No (you will be redirected to the final sections of the questionnaire)	2000	2001	0	NA	No (you will be redirected to the final sections of the questionnaire)	2000	2001	0	NA	No (you will be redirected to the final sections of the questionnaire)	2000	2001	0	NA	No (you will be redirected to the final sections of the questionnaire)	2000	2001	0
4844	MT0000015 L-Inħawi tal-Għadira	Part of it	NA	Yes	NA	NA	NA	NA	NA	NA	CS03 Improvement of habitat of species from the directives	2000	2001	Permanent	35	NA	NA	1310 Salicornia and other annuals colonizing mud and sand	1150 Coastal lagoons	1420 Mediterranean and thermo-Atlantic halophilous scrubs (Sarcocornetea fruticosi)	No (you will be redirected to the final sections of the questionnaire)	2000	2001	0	NA	No (you will be redirected to the final sections of the questionnaire)	2000	2001	0	NA	No (you will be redirected to the final sections of the questionnaire)	2000	2001	0	NA	No (you will be redirected to the final sections of the questionnaire)	2000	2001	0	NA	No (you will be redirected to the final sections of the questionnaire)	2000	2001	0	NA	No (you will be redirected to the final sections of the questionnaire)	2000	2001	0
4845	MT0000015 L-Inħawi tal-Għadira	Whole site	NA	Yes	NA	NA	NA	NA	CS01 RNoforce populations of species from the directives	CS03 Improvement of habitat of species from the directives	CS03 Improvement of habitat of species from the directives	2000	2023	Permanent	0	NA	NA	1310 Salicornia and other annuals colonizing mud and sand	5410 West Mediterranean clifftop phryganas (Astragalo-Plantaginetum subulatae)	1150 Coastal lagoons	No (you will be redirected to the final sections of the questionnaire)	2000	2001	0	NA	No (you will be redirected to the final sections of the questionnaire)	2000	2001	0	NA	No (you will be redirected to the final sections of the questionnaire)	2000	2001	0	NA	No (you will be redirected to the final sections of the questionnaire)	2000	2001	0	NA	No (you will be redirected to the final sections of the questionnaire)	2000	2001	0	NA	No (you will be redirected to the final sections of the questionnaire)	2000	2001	0
4846	MT0000014 Il-Ballut ta' Marsaxlokk	Part of it	NA	Yes	NA	NA	NA	NA	CS03 Improvement of habitat of species from the directives	CS04 Manage other native species	CL01 Management of habitats (others than agriculture and forest) to slow, stop or reverse natural processes	2020	2023	NA	30	NA	NA	92D0 Southern riparian galleries and thickets (Norio-Tamaricetea and Securinegion tinctoriae)	1420 Mediterranean and thermo-Atlantic halophilous scrubs (Sarcocornetea fruticosi)	1310 Salicornia and other annuals colonizing mud and sand	No (you will be redirected to the final sections of the questionnaire)	2000	2001	0	NA	No (you will be redirected to the final sections of the questionnaire)	2000	2001	0	NA	No (you will be redirected to the final sections of the questionnaire)	2000	2001	0	NA	No (you will be redirected to the final sections of the questionnaire)	2000	2001	0	NA	No (you will be redirected to the final sections of the questionnaire)	2000	2001	0	NA	No (you will be redirected to the final sections of the questionnaire)	2000	2001	0
4847	MT0000023 Il-Magħluq tal-Baħar ta' Marsaskala	Part of it	NA	Yes	NA	NA	NA	CG02 Management of hunting, recreational fishing and recreational or commercial harvesting or collection of plants	CS01 RNoforce populations of species from the directives	CS03 Improvement of habitat of species from the directives	CS03 Improvement of habitat of species from the directives	2021	2023	Permanent	60	NA	NA	1150 Coastal lagoons	1410 Mediterranean salt meadows (Juncetalia maritimi)	NA	No (you will be redirected to the final sections of the questionnaire)	2000	2001	0	NA	No (you will be redirected to the final sections of the questionnaire)	2000	2001	0	NA	No (you will be redirected to the final sections of the questionnaire)	2000	2001	0	NA	No (you will be redirected to the final sections of the questionnaire)	2000	2001	0	NA	No (you will be redirected to the final sections of the questionnaire)	2000	2001	0	NA	No (you will be redirected to the final sections of the questionnaire)	2000	2001	0
4862	NL2003031 Mantingerbos	Whole site	NA	Yes	CB01 Voorkomen dat (semi-)natuurlijke habitats bebost worden en intensieve bosaanplant voorkomen in (semi-)natuurlijke bossen	CB04 Herbebossing en bosregeneratie aanpassen/beheren	NA	NA	NA	NA	CB04 Herbebossing en bosregeneratie aanpassen/beheren	2010	2023	Timerary	40	NA	NA	NA	NA	NA	no (you will be redirected to the final sections of the questionnaire)	2000	2001	0	NA	no (you will be redirected to the final sections of the questionnaire)	2000	2001	0	NA	no (you will be redirected to the final sections of the questionnaire)	2000	2001	0	NA	no (you will be redirected to the final sections of the questionnaire)	2000	2001	0	NA	no (you will be redirected to the final sections of the questionnaire)	2000	2001	0	NA	no (you will be redirected to the final sections of the questionnaire)	2000	2001	0
4863	NL9802054 Oostvaardersplassen	Whole site	NA	Yes	NA	NA	NA	NA	CS01 Populaties van soorten uit de EU richtlijnen versterken	CS03 Verbetering van habitat van soorten uit de EU richtlijnen	CL04 Other maatregelen met betrekking tot natuurlijke processen	2018	2023	Permanent	100	NA	NA	NA	NA	NA	no (you will be redirected to the final sections of the questionnaire)	2000	2001	0	NA	no (you will be redirected to the final sections of the questionnaire)	2000	2001	0	NA	no (you will be redirected to the final sections of the questionnaire)	2000	2001	0	NA	no (you will be redirected to the final sections of the questionnaire)	2000	2001	0	NA	no (you will be redirected to the final sections of the questionnaire)	2000	2001	0	NA	no (you will be redirected to the final sections of the questionnaire)	2000	2001	0
4864	NL2014067 Rijntakken	Part of it	NL2014038 Rijntakken	Yes	CB04 Herbebossing en bosregeneratie aanpassen/beheren	CB08 Herstel van boshabitat vermeld in EU Bijlage I	NA	NA	NA	NA	CA01 Voorkomen dat natuurlijke en halfnatuurlijke habitats en habitats van soorten worden omgezet in landbouwgrond	2000	2023	NA	40	NA	NA	3150 Van nature eutrofe meren met vegetatie van het type Magnopotamion of Hydrocharition	6120 Kalkminnend grasland op dorre zandbodem(Koelerion glaucae)	6430 Voedselrijke ruigten	no (you will be redirected to the final sections of the questionnaire)	2000	2001	0	NA	no (you will be redirected to the final sections of the questionnaire)	2000	2001	0	NA	no (you will be redirected to the final sections of the questionnaire)	2000	2001	0	NA	no (you will be redirected to the final sections of the questionnaire)	2000	2001	0	NA	no (you will be redirected to the final sections of the questionnaire)	2000	2001	0	NA	no (you will be redirected to the final sections of the questionnaire)	2000	2001	0
4865	NL3009006 Duinen Schiermonnikoog	Whole site	NA	Yes	NA	NA	CF12 Other maatregelen met betrekking tot woon-, commerciële, industriële en recreatieve infrastructuren, activitNoten en voorzieningen	NA	CS03 Verbetering van habitat van soorten uit de EU richtlijnen	CS04 Beheer andere inheemse soorten	CL01 Beheer van habitats (anders dan landbouw en bos) om natuurlijke processen te vertragen, stoppen of omkeren	2000	2023	Permanent	33	H04.02 Nitrogen-input - Stikstof-input	NA	2120 Wandelende duinen op de strandwal met Ammophila arenaria (witte duinen)	2130 Vastgelegde duinen met kruidvegetatie (grijze duinen)	2190 Vochtige duinvallNoen	no (you will be redirected to the final sections of the questionnaire)	2000	2001	0	NA	no (you will be redirected to the final sections of the questionnaire)	2000	2001	0	NA	no (you will be redirected to the final sections of the questionnaire)	2000	2001	0	NA	no (you will be redirected to the final sections of the questionnaire)	2000	2001	0	NA	no (you will be redirected to the final sections of the questionnaire)	2000	2001	0	NA	no (you will be redirected to the final sections of the questionnaire)	2000	2001	0
4868	PLH120001 Ostoja Babiogórska	Whole site	PLB120011 Babia Góra	Yes	NA	NA	NA	NA	CS03 Poprawa siedlisk gatunków z dyrektyw	CS04 Zarządzanie innymi gatunkami rodzimymi	CB08 Odtwarzanie siedlisk leśnych wymienionych w załączniku I	2000	2023	Permanent	60	B02.02 wycinka lasu wycinka, usunięcie wszystkich drzew	NA	9110 Las bukowy Luzulo-Fagetum	9130 Las bukowy Asperulo-Fagetum	9140 Środkowoeuropejskie subalpejskie lasy bukowe z Acer oraz Rumex arifolius	no (you will be redirected to the final sections of the questionnaire)	2000	2001	0	NA	no (you will be redirected to the final sections of the questionnaire)	2000	2001	0	NA	no (you will be redirected to the final sections of the questionnaire)	2000	2001	0	NA	no (you will be redirected to the final sections of the questionnaire)	2000	2001	0	NA	no (you will be redirected to the final sections of the questionnaire)	2000	2001	0	NA	no (you will be redirected to the final sections of the questionnaire)	2000	2001	0
4869	PLH060061 Las Orłowski	Part of it	NA	No	NA	NA	NA	NA	NA	NA	Wróć do poprzedniej strony i wybierz inne działania	2000	2000	NA	0	NA	NA	NA	NA	NA	no (you will be redirected to the final sections of the questionnaire)	2000	2001	0	NA	no (you will be redirected to the final sections of the questionnaire)	2000	2001	0	NA	no (you will be redirected to the final sections of the questionnaire)	2000	2001	0	NA	no (you will be redirected to the final sections of the questionnaire)	2000	2001	0	NA	no (you will be redirected to the final sections of the questionnaire)	2000	2001	0	NA	no (you will be redirected to the final sections of the questionnaire)	2000	2001	0
4870	PLH120004 Dolina Prądnika	Whole site	NA	Yes	CB06 Zaprzestanie gospodarki leśnej i praktyk eksploatacyjnych	CB07 Zwalczanie nielegalnego pozyskiwania drewna	NA	NA	CS01 Wzmocnienie populacji gatunków z dyrektyw	CS03 Poprawa siedlisk gatunków z dyrektyw	CS03 Poprawa siedlisk gatunków z dyrektyw	2003	2023	Permanent	4	NA	NA	40A0 * Subkontynentalne zarośla pannońskie	6210 Półnaturalne odmiany suchych muraw i zarośli na podłożach wapiennych (Festuco-Brometalia) (* ważne stanowiska storczyków)	6510 Nizinne łąki kośne (Alopecurus pratensis, Sanguisorba officinalis)	no (you will be redirected to the final sections of the questionnaire)	2000	2001	0	NA	no (you will be redirected to the final sections of the questionnaire)	2000	2001	0	NA	no (you will be redirected to the final sections of the questionnaire)	2000	2001	0	NA	no (you will be redirected to the final sections of the questionnaire)	2000	2001	0	NA	no (you will be redirected to the final sections of the questionnaire)	2000	2001	0	NA	no (you will be redirected to the final sections of the questionnaire)	2000	2001	0
4871	PLH300010 Ostoja Wielkopolska	Part of it	PLB300017 Ostoja Rogalińska	Yes	NA	NA	NA	NA	NA	NA	CB08 Odtwarzanie siedlisk leśnych wymienionych w załączniku I	2000	2023	Permanent	50	NA	NA	9170 Lasy grądowe z Galio-Carpinetum	9190 Stare acydofilne lasy dębowe z Quercus robur na piaszczystych równinach	NA	no (you will be redirected to the final sections of the questionnaire)	2000	2001	0	NA	no (you will be redirected to the final sections of the questionnaire)	2000	2001	0	NA	no (you will be redirected to the final sections of the questionnaire)	2000	2001	0	NA	no (you will be redirected to the final sections of the questionnaire)	2000	2001	0	NA	no (you will be redirected to the final sections of the questionnaire)	2000	2001	0	NA	no (you will be redirected to the final sections of the questionnaire)	2000	2001	0
4872	PLC080001 Ujście Warty	Part of it	NA	Yes	CB06 Zaprzestanie gospodarki leśnej i praktyk eksploatacyjnych	CB07 Zwalczanie nielegalnego pozyskiwania drewna	CF03 Zmniejszenie wpływu uprawiania sportów na świeżym powietrzu, wypoczynku i rekreacji	CG04 Kontrola/eliminacja nielegalnego zabijania, łowienia i pozyskiwania ryb	CS01 Wzmocnienie populacji gatunków z dyrektyw	CS03 Poprawa siedlisk gatunków z dyrektyw	CA03 Utrzymanie istniejących ekstensywnych praktyk rolniczych i cech krajobrazu rolniczego	2000	2023	Permanent	60	NA	NA	6440 Łąki zalewowe dolin rzek z Cnidion dubii	6510 Nizinne łąki kośne (Alopecurus pratensis, Sanguisorba officinalis)	91E0 * Lasy aluwialne z Alnus glutinosa oraz Fraxinus excelsior (Alno-Padion, Alnion incanae, Salicion albae)	yes (optional, you will be asked to select another action with same follow up questions you just filled)	2000	2001	30	NA	no (you will be redirected to the final sections of the questionnaire)	2000	2001	0	NA	no (you will be redirected to the final sections of the questionnaire)	2000	2001	0	NA	no (you will be redirected to the final sections of the questionnaire)	2000	2001	0	NA	no (you will be redirected to the final sections of the questionnaire)	2000	2001	0	NA	no (you will be redirected to the final sections of the questionnaire)	2000	2001	0
4873	PLB990003 Zatoka Pomorska	Whole site	NA	Yes	NA	NA	CF08 Zmniejszenie/wyeliminowanie zanieczyszczenia morza śmieciami	CG05 Ograniczenie przyłowu i przypadkowego zabijania gatunków niedocelowych	NA	NA	CS03 Poprawa siedlisk gatunków z dyrektyw	2004	2023	Permanent	20	NA	NA	1110 Piaszczyste wybrzeża, które są nieco przykryte wodą morską przez cały czas	1130 Estuaria	1150 * Laguny przybrzeżne	no (you will be redirected to the final sections of the questionnaire)	2000	2001	0	NA	no (you will be redirected to the final sections of the questionnaire)	2000	2001	0	NA	no (you will be redirected to the final sections of the questionnaire)	2000	2001	0	NA	no (you will be redirected to the final sections of the questionnaire)	2000	2001	0	NA	no (you will be redirected to the final sections of the questionnaire)	2000	2001	0	NA	no (you will be redirected to the final sections of the questionnaire)	2000	2001	0
4874	PLH120004 Dolina Prądnika	Whole site	NA	Yes	NA	NA	NA	NA	CS01 Wzmocnienie populacji gatunków z dyrektyw	CS03 Poprawa siedlisk gatunków z dyrektyw	CL01 Zarządzanie siedliskami (innymi niż rolnictwo i lasy) w celu spowolnienia, zatrzymania lub odwrócenia naturalnych procesów.	2000	2023	Permanent	20	NA	NA	40A0 * Subkontynentalne zarośla pannońskie	6210 Półnaturalne odmiany suchych muraw i zarośli na podłożach wapiennych (Festuco-Brometalia) (* ważne stanowiska storczyków)	6510 Nizinne łąki kośne (Alopecurus pratensis, Sanguisorba officinalis)	no (you will be redirected to the final sections of the questionnaire)	2000	2001	0	NA	no (you will be redirected to the final sections of the questionnaire)	2000	2001	0	NA	no (you will be redirected to the final sections of the questionnaire)	2000	2001	0	NA	no (you will be redirected to the final sections of the questionnaire)	2000	2001	0	NA	no (you will be redirected to the final sections of the questionnaire)	2000	2001	0	NA	no (you will be redirected to the final sections of the questionnaire)	2000	2001	0
4875	PLC140001 Puszcza Kampinoska	Whole site	NA	Yes	CB02 Utrzymanie istniejących tradycyjnych praktyk gospodarki leśnej i eksploatacji lasów	CB04 Dostosowanie/zarządzanie ponownym zalesianiem i regeneracją lasów	NA	CG02 Zarządzanie polowaniami, połowami rekreacyjnymi i rekreacyjnymi lub komercyjnymi zbiorami lub zbieraniem roślin	CS02 RNotrodukcja gatunków z dyrektyw	CS03 Poprawa siedlisk gatunków z dyrektyw	CJ03 Przywrócenie siedlisk dotkniętych wielofunkcyjnymi zmianami hydrologicznymi	2000	2023	NA	30	NA	NA	6410 Łąki z Molinia na kredzie, torfie lub glinie (Molinion caeruleae)	7110 * Czynne, żywe torfowiska wysokie	7140 Grzęzawiska przejściowe i trzęsawiska	yes (optional, you will be asked to select another action with same follow up questions you just filled)	2007	2023	7	NA	yes (optional, you will be asked to select another action with same follow up questions you just filled)	2000	2023	35	NA	no (you will be redirected to the final sections of the questionnaire)	2000	2001	0	NA	no (you will be redirected to the final sections of the questionnaire)	2000	2001	0	NA	no (you will be redirected to the final sections of the questionnaire)	2000	2001	0	NA	no (you will be redirected to the final sections of the questionnaire)	2000	2001	0
4876	PLH280007 Zalew Wiślany i Mierzeja Wiślana	Part of it	PLB280010 Zalew Wiślany	Yes	NA	NA	NA	NA	NA	NA	CL01 Zarządzanie siedliskami (innymi niż rolnictwo i lasy) w celu spowolnienia, zatrzymania lub odwrócenia naturalnych procesów.	2004	2023	Permanent	15	NA	NA	1150 * Laguny przybrzeżne	2120 Wydmy wędrujące wzdłuż linii brzegowych z Ammophila arenaria (»wydmy białe«)	2130 * Ustabilizowane wydmy z roślinnością trawiastą (»wydmy szare«)	no (you will be redirected to the final sections of the questionnaire)	2000	2001	0	NA	no (you will be redirected to the final sections of the questionnaire)	2000	2001	0	NA	no (you will be redirected to the final sections of the questionnaire)	2000	2001	0	NA	no (you will be redirected to the final sections of the questionnaire)	2000	2001	0	NA	no (you will be redirected to the final sections of the questionnaire)	2000	2001	0	NA	no (you will be redirected to the final sections of the questionnaire)	2000	2001	0
4877	PLB020002 Grądy Odrzańskie	Whole site	NA	Yes	NA	NA	NA	NA	NA	NA	CB05 Dostosowanie/zmiana praktyk gospodarki leśnej i eksploatacji lasów	2000	2023	Permanent	5	NA	NA	NA	NA	NA	no (you will be redirected to the final sections of the questionnaire)	2000	2001	0	NA	no (you will be redirected to the final sections of the questionnaire)	2000	2001	0	NA	no (you will be redirected to the final sections of the questionnaire)	2000	2001	0	NA	no (you will be redirected to the final sections of the questionnaire)	2000	2001	0	NA	no (you will be redirected to the final sections of the questionnaire)	2000	2001	0	NA	no (you will be redirected to the final sections of the questionnaire)	2000	2001	0
4878	PLB060007 Lasy Strzeleckie	Whole site	NA	Yes	NA	NA	NA	NA	NA	NA	CA05 Dostosowanie koszenia, wypasu i innych równoważnych działań rolniczych	2015	2023	Permanent	100	X Brak zagrożeń i nacisków	NA	NA	NA	NA	no (you will be redirected to the final sections of the questionnaire)	2000	2001	0	NA	no (you will be redirected to the final sections of the questionnaire)	2000	2001	0	NA	no (you will be redirected to the final sections of the questionnaire)	2000	2001	0	NA	no (you will be redirected to the final sections of the questionnaire)	2000	2001	0	NA	no (you will be redirected to the final sections of the questionnaire)	2000	2001	0	NA	no (you will be redirected to the final sections of the questionnaire)	2000	2001	0
4879	PLB060014 Uroczysko Mosty-Zahajki	Whole site	NA	Yes	NA	NA	NA	CG04 Kontrola/eliminacja nielegalnego zabijania, łowienia i pozyskiwania ryb	NA	NA	CS03 Poprawa siedlisk gatunków z dyrektyw	2014	2023	Permanent	50	X Brak zagrożeń i nacisków	NA	NA	NA	NA	no (you will be redirected to the final sections of the questionnaire)	2000	2001	0	NA	no (you will be redirected to the final sections of the questionnaire)	2000	2001	0	NA	no (you will be redirected to the final sections of the questionnaire)	2000	2001	0	NA	no (you will be redirected to the final sections of the questionnaire)	2000	2001	0	NA	no (you will be redirected to the final sections of the questionnaire)	2000	2001	0	NA	no (you will be redirected to the final sections of the questionnaire)	2000	2001	0
4880	PLC120002 Pieniny	Whole site	NA	Yes	CB02 Utrzymanie istniejących tradycyjnych praktyk gospodarki leśnej i eksploatacji lasów	CB07 Zwalczanie nielegalnego pozyskiwania drewna	NA	NA	NA	NA	CA05 Dostosowanie koszenia, wypasu i innych równoważnych działań rolniczych	2000	2023	Permanent	23	NA	NA	5130 Formacje z Juniperus communis na wapiennych wrzosowiskach i obszarach trawiastych	6210 Półnaturalne odmiany suchych muraw i zarośli na podłożach wapiennych (Festuco-Brometalia) (* ważne stanowiska storczyków)	6520 Górskie łąki kośne	no (you will be redirected to the final sections of the questionnaire)	2000	2001	0	NA	no (you will be redirected to the final sections of the questionnaire)	2000	2001	0	NA	no (you will be redirected to the final sections of the questionnaire)	2000	2001	0	NA	no (you will be redirected to the final sections of the questionnaire)	2000	2001	0	NA	no (you will be redirected to the final sections of the questionnaire)	2000	2001	0	NA	no (you will be redirected to the final sections of the questionnaire)	2000	2001	0
4881	PLH200008 Dolina Biebrzy	Part of it	PLB200006 Ostoja Biebrzańska	Yes	NA	NA	NA	NA	NA	NA	CA03 Utrzymanie istniejących ekstensywnych praktyk rolniczych i cech krajobrazu rolniczego	2006	2023	Permanent	0	NA	NA	6440 Łąki zalewowe dolin rzek z Cnidion dubii	6510 Nizinne łąki kośne (Alopecurus pratensis, Sanguisorba officinalis)	NA	no (you will be redirected to the final sections of the questionnaire)	2000	2001	0	NA	no (you will be redirected to the final sections of the questionnaire)	2000	2001	0	NA	no (you will be redirected to the final sections of the questionnaire)	2000	2001	0	NA	no (you will be redirected to the final sections of the questionnaire)	2000	2001	0	NA	no (you will be redirected to the final sections of the questionnaire)	2000	2001	0	NA	no (you will be redirected to the final sections of the questionnaire)	2000	2001	0
4882	PLH180035 Kościół w Nowosielcach	Whole site	NA	No	NA	NA	NA	NA	NA	NA	Wróć do poprzedniej strony i wybierz inne działania	2015	2017	Timerary	0	G05 Inna ingerencja i zakłócenia powodowane przez działalność człowieka	NA	NA	NA	NA	no (you will be redirected to the final sections of the questionnaire)	2000	2001	0	NA	no (you will be redirected to the final sections of the questionnaire)	2000	2001	0	NA	no (you will be redirected to the final sections of the questionnaire)	2000	2001	0	NA	no (you will be redirected to the final sections of the questionnaire)	2000	2001	0	NA	no (you will be redirected to the final sections of the questionnaire)	2000	2001	0	NA	no (you will be redirected to the final sections of the questionnaire)	2000	2001	0
4936	PLC120003 Torfowiska Orawsko-Nowotarskie	Whole site	NA	Yes	NA	NA	NA	NA	NA	NA	CJ03 Przywrócenie siedlisk dotkniętych wielofunkcyjnymi zmianami hydrologicznymi	2022	2023	Timerary	2	J02.01 Zasypywanie terenu, melioracje i osuszanie - ogólnie	NA	NA	NA	NA	no (you will be redirected to the final sections of the questionnaire)	2000	2001	0	NA	no (you will be redirected to the final sections of the questionnaire)	2000	2001	0	NA	no (you will be redirected to the final sections of the questionnaire)	2000	2001	0	NA	no (you will be redirected to the final sections of the questionnaire)	2000	2001	0	NA	no (you will be redirected to the final sections of the questionnaire)	2000	2001	0	NA	no (you will be redirected to the final sections of the questionnaire)	2000	2001	0
4937	PLH260003 Ostoja Nidziańska	Whole site	NA	Yes	NA	NA	CF03 Zmniejszenie wpływu uprawiania sportów na świeżym powietrzu, wypoczynku i rekreacji	NA	NA	NA	CA03 Utrzymanie istniejących ekstensywnych praktyk rolniczych i cech krajobrazu rolniczego	2011	2023	NA	0	NA	NA	NA	NA	NA	no (you will be redirected to the final sections of the questionnaire)	2000	2001	0	NA	no (you will be redirected to the final sections of the questionnaire)	2000	2001	0	NA	no (you will be redirected to the final sections of the questionnaire)	2000	2001	0	NA	no (you will be redirected to the final sections of the questionnaire)	2000	2001	0	NA	no (you will be redirected to the final sections of the questionnaire)	2000	2001	0	NA	no (you will be redirected to the final sections of the questionnaire)	2000	2001	0
4938	PLH100018 Cisy w Yessieniu	Whole site	NA	No	NA	NA	NA	NA	NA	NA	Wróć do poprzedniej strony i wybierz inne działania	2000	2001	NA	0	NA	NA	NA	NA	NA	no (you will be redirected to the final sections of the questionnaire)	2000	2001	0	NA	no (you will be redirected to the final sections of the questionnaire)	2000	2001	0	NA	no (you will be redirected to the final sections of the questionnaire)	2000	2001	0	NA	no (you will be redirected to the final sections of the questionnaire)	2000	2001	0	NA	no (you will be redirected to the final sections of the questionnaire)	2000	2001	0	NA	no (you will be redirected to the final sections of the questionnaire)	2000	2001	0
4939	PLH220001 Bagna Izbickie	Whole site	NA	Yes	NA	NA	NA	NA	NA	NA	CA07 Odtworzenie siedlisk rolniczych wymienionych w załączniku I	2023	2023	Permanent	30	NA	NA	7120 Zdegradowane torfowiska wysokie (zdolne jeszcze do naturalnej regeneracji)	91D0 * Las bagienny	NA	no (you will be redirected to the final sections of the questionnaire)	2000	2001	0	NA	no (you will be redirected to the final sections of the questionnaire)	2000	2001	0	NA	no (you will be redirected to the final sections of the questionnaire)	2000	2001	0	NA	no (you will be redirected to the final sections of the questionnaire)	2000	2001	0	NA	no (you will be redirected to the final sections of the questionnaire)	2000	2001	0	NA	no (you will be redirected to the final sections of the questionnaire)	2000	2001	0
4940	PLH200015 Murawy w Haćkach	Whole site	NA	Yes	NA	NA	NA	NA	NA	NA	CA03 Utrzymanie istniejących ekstensywnych praktyk rolniczych i cech krajobrazu rolniczego	2000	2001	Permanent	100	NA	NA	6210 Półnaturalne odmiany suchych muraw i zarośli na podłożach wapiennych (Festuco-Brometalia) (* ważne stanowiska storczyków)	6510 Nizinne łąki kośne (Alopecurus pratensis, Sanguisorba officinalis)	NA	no (you will be redirected to the final sections of the questionnaire)	2000	2001	0	NA	no (you will be redirected to the final sections of the questionnaire)	2000	2001	0	NA	no (you will be redirected to the final sections of the questionnaire)	2000	2001	0	NA	no (you will be redirected to the final sections of the questionnaire)	2000	2001	0	NA	no (you will be redirected to the final sections of the questionnaire)	2000	2001	0	NA	no (you will be redirected to the final sections of the questionnaire)	2000	2001	0
4941	PLH200014 Schrony Brzeskiego Rejonu Umocnionego	Whole site	PLH200024 Ostoja Narwiańska	Yes	CB05 Dostosowanie/zmiana praktyk gospodarki leśnej i eksploatacji lasów	CB09 Zarządzanie stosowaniem środków chemicznych do nawożenia, wapnowania i zwalczania szkodników w leśnictwie.	CF03 Zmniejszenie wpływu uprawiania sportów na świeżym powietrzu, wypoczynku i rekreacji	NA	NA	NA	CF03 Zmniejszenie wpływu uprawiania sportów na świeżym powietrzu, wypoczynku i rekreacji	2000	2001	Permanent	79	NA	NA	NA	NA	NA	no (you will be redirected to the final sections of the questionnaire)	2000	2001	0	NA	no (you will be redirected to the final sections of the questionnaire)	2000	2001	0	NA	no (you will be redirected to the final sections of the questionnaire)	2000	2001	0	NA	no (you will be redirected to the final sections of the questionnaire)	2000	2001	0	NA	no (you will be redirected to the final sections of the questionnaire)	2000	2001	0	NA	no (you will be redirected to the final sections of the questionnaire)	2000	2001	0
4943	PLH200021 Ostoja w Dolinie Górnego Nurca	Whole site	NA	Yes	NA	NA	NA	NA	NA	NA	CA04 Przywrócenie odpowiednich praktyk rolniczych w celu rozwiązania problemu porzucania, w tym koszenia, wypasu, wypalania lub równoważnych środków.	2000	2001	Permanent	0	NA	NA	4030 Europejskie suche wrzosowiska	6120 * Suche, piaszczyste, wapniste murawy	6230 * Murawy z Nardus, bogate w gatunki, na podłożu krzemionkowym w strefach górskich (i podgórskichw Europie kontynentalnej)	no (you will be redirected to the final sections of the questionnaire)	2000	2001	0	NA	no (you will be redirected to the final sections of the questionnaire)	2000	2001	0	NA	no (you will be redirected to the final sections of the questionnaire)	2000	2001	0	NA	no (you will be redirected to the final sections of the questionnaire)	2000	2001	0	NA	no (you will be redirected to the final sections of the questionnaire)	2000	2001	0	NA	no (you will be redirected to the final sections of the questionnaire)	2000	2001	0
4944	PLH200022 Dolina Górnej Rospudy	Whole site	NA	Yes	NA	NA	NA	NA	NA	NA	CA04 Przywrócenie odpowiednich praktyk rolniczych w celu rozwiązania problemu porzucania, w tym koszenia, wypasu, wypalania lub równoważnych środków.	2000	2001	Permanent	0	NA	NA	3150 Naturalne jeziora eutroficzne z roślinnością typu Magnopotamion lub Hydrocharition	3260 Pływające zbiorowiska wodnych jaskrów w rzekach równinnych i podgórskich z roślinnością Ranunculion fluitantis oraz Callitricho-Batrachion	6210 Półnaturalne odmiany suchych muraw i zarośli na podłożach wapiennych (Festuco-Brometalia) (* ważne stanowiska storczyków)	no (you will be redirected to the final sections of the questionnaire)	2000	2001	0	NA	no (you will be redirected to the final sections of the questionnaire)	2000	2001	0	NA	no (you will be redirected to the final sections of the questionnaire)	2000	2001	0	NA	no (you will be redirected to the final sections of the questionnaire)	2000	2001	0	NA	no (you will be redirected to the final sections of the questionnaire)	2000	2001	0	NA	no (you will be redirected to the final sections of the questionnaire)	2000	2001	0
4945	PLH200024 Ostoja Narwiańska	Part of it	NA	Yes	NA	NA	NA	NA	NA	NA	CA04 Przywrócenie odpowiednich praktyk rolniczych w celu rozwiązania problemu porzucania, w tym koszenia, wypasu, wypalania lub równoważnych środków.	2000	2001	Permanent	0	NA	NA	2330 Otwarte murawy wydm kontynentalnych z Corynephorus i Agrostis	3150 Naturalne jeziora eutroficzne z roślinnością typu Magnopotamion lub Hydrocharition	3270 Rzeki podgórskie z roślinnością Chenopodion rubri p.p. oraz Bidention p.p.	no (you will be redirected to the final sections of the questionnaire)	2000	2001	0	NA	no (you will be redirected to the final sections of the questionnaire)	2000	2001	0	NA	no (you will be redirected to the final sections of the questionnaire)	2000	2001	0	NA	no (you will be redirected to the final sections of the questionnaire)	2000	2001	0	NA	no (you will be redirected to the final sections of the questionnaire)	2000	2001	0	NA	no (you will be redirected to the final sections of the questionnaire)	2000	2001	0
4946	PLB200005 Bagno Wizna	Whole site	NA	Yes	NA	NA	NA	NA	NA	NA	CA04 Przywrócenie odpowiednich praktyk rolniczych w celu rozwiązania problemu porzucania, w tym koszenia, wypasu, wypalania lub równoważnych środków.	2000	2001	Permanent	0	NA	NA	NA	NA	NA	no (you will be redirected to the final sections of the questionnaire)	2000	2001	0	NA	no (you will be redirected to the final sections of the questionnaire)	2000	2001	0	NA	no (you will be redirected to the final sections of the questionnaire)	2000	2001	0	NA	no (you will be redirected to the final sections of the questionnaire)	2000	2001	0	NA	no (you will be redirected to the final sections of the questionnaire)	2000	2001	0	NA	no (you will be redirected to the final sections of the questionnaire)	2000	2001	0
4947	PLB200008 Przełomowa Dolina Narwi	Part of it	NA	Yes	NA	NA	NA	NA	NA	NA	Wróć do poprzedniej strony i wybierz inne działania	2000	2001	NA	0	NA	NA	NA	NA	NA	no (you will be redirected to the final sections of the questionnaire)	2000	2001	0	NA	no (you will be redirected to the final sections of the questionnaire)	2000	2001	0	NA	no (you will be redirected to the final sections of the questionnaire)	2000	2001	0	NA	no (you will be redirected to the final sections of the questionnaire)	2000	2001	0	NA	no (you will be redirected to the final sections of the questionnaire)	2000	2001	0	NA	no (you will be redirected to the final sections of the questionnaire)	2000	2001	0
4948	PLH200005 Ostoja Augustowska	Whole site	PLB200002 Puszcza Augustowska	Yes	NA	NA	NA	NA	NA	NA	Wróć do poprzedniej strony i wybierz inne działania	2000	2001	Permanent	0	NA	NA	3140 Twarde oligomezotroficzne wody z roślinnością bentosową formacji tzw. »łąki« ramienicowe (Chara spp.)	3150 Naturalne jeziora eutroficzne z roślinnością typu Magnopotamion lub Hydrocharition	3160 Naturalne jeziora i stawy dystroficzne	no (you will be redirected to the final sections of the questionnaire)	2000	2001	0	NA	no (you will be redirected to the final sections of the questionnaire)	2000	2001	0	NA	no (you will be redirected to the final sections of the questionnaire)	2000	2001	0	NA	no (you will be redirected to the final sections of the questionnaire)	2000	2001	0	NA	no (you will be redirected to the final sections of the questionnaire)	2000	2001	0	NA	no (you will be redirected to the final sections of the questionnaire)	2000	2001	0
4949	PLH200001 Jeleniewo	Whole site	NA	Yes	NA	NA	NA	NA	NA	NA	CA04 Przywrócenie odpowiednich praktyk rolniczych w celu rozwiązania problemu porzucania, w tym koszenia, wypasu, wypalania lub równoważnych środków.	2000	2001	Permanent	0	NA	NA	3140 Twarde oligomezotroficzne wody z roślinnością bentosową formacji tzw. »łąki« ramienicowe (Chara spp.)	3260 Pływające zbiorowiska wodnych jaskrów w rzekach równinnych i podgórskich z roślinnością Ranunculion fluitantis oraz Callitricho-Batrachion	6210 Półnaturalne odmiany suchych muraw i zarośli na podłożach wapiennych (Festuco-Brometalia) (* ważne stanowiska storczyków)	no (you will be redirected to the final sections of the questionnaire)	2000	2001	0	NA	no (you will be redirected to the final sections of the questionnaire)	2000	2001	0	NA	no (you will be redirected to the final sections of the questionnaire)	2000	2001	0	NA	no (you will be redirected to the final sections of the questionnaire)	2000	2001	0	NA	no (you will be redirected to the final sections of the questionnaire)	2000	2001	0	NA	no (you will be redirected to the final sections of the questionnaire)	2000	2001	0
4950	PLH200007 Pojezierze Sejneńskie	Whole site	PLH200004 Ostoja Wigierska	Yes	NA	NA	NA	NA	NA	NA	CA04 Przywrócenie odpowiednich praktyk rolniczych w celu rozwiązania problemu porzucania, w tym koszenia, wypasu, wypalania lub równoważnych środków.	2000	2001	Permanent	0	NA	NA	3140 Twarde oligomezotroficzne wody z roślinnością bentosową formacji tzw. »łąki« ramienicowe (Chara spp.)	3150 Naturalne jeziora eutroficzne z roślinnością typu Magnopotamion lub Hydrocharition	6120 * Suche, piaszczyste, wapniste murawy	no (you will be redirected to the final sections of the questionnaire)	2000	2001	0	NA	no (you will be redirected to the final sections of the questionnaire)	2000	2001	0	NA	no (you will be redirected to the final sections of the questionnaire)	2000	2001	0	NA	no (you will be redirected to the final sections of the questionnaire)	2000	2001	0	NA	no (you will be redirected to the final sections of the questionnaire)	2000	2001	0	NA	no (you will be redirected to the final sections of the questionnaire)	2000	2001	0
4951	PLH200018 Czerwony Bór	Whole site	NA	Yes	NA	NA	NA	NA	NA	NA	CA04 Przywrócenie odpowiednich praktyk rolniczych w celu rozwiązania problemu porzucania, w tym koszenia, wypasu, wypalania lub równoważnych środków.	2000	2001	Permanent	0	NA	NA	2330 Otwarte murawy wydm kontynentalnych z Corynephorus i Agrostis	4030 Europejskie suche wrzosowiska	5130 Formacje z Juniperus communis na wapiennych wrzosowiskach i obszarach trawiastych	no (you will be redirected to the final sections of the questionnaire)	2000	2001	0	NA	no (you will be redirected to the final sections of the questionnaire)	2000	2001	0	NA	no (you will be redirected to the final sections of the questionnaire)	2000	2001	0	NA	no (you will be redirected to the final sections of the questionnaire)	2000	2001	0	NA	no (you will be redirected to the final sections of the questionnaire)	2000	2001	0	NA	no (you will be redirected to the final sections of the questionnaire)	2000	2001	0
4952	PLB100001 Pradolina Warszawsko-Berlińska	Whole site	NA	Yes	NA	NA	NA	NA	NA	NA	CS01 Wzmocnienie populacji gatunków z dyrektyw	2022	2023	Permanent	0	A02 zmiana sposobu uprawy w tym również zakładanie wieloletnich upraw niedrzewnych	NA	NA	NA	NA	no (you will be redirected to the final sections of the questionnaire)	2000	2001	0	NA	no (you will be redirected to the final sections of the questionnaire)	2000	2001	0	NA	no (you will be redirected to the final sections of the questionnaire)	2000	2001	0	NA	no (you will be redirected to the final sections of the questionnaire)	2000	2001	0	NA	no (you will be redirected to the final sections of the questionnaire)	2000	2001	0	NA	no (you will be redirected to the final sections of the questionnaire)	2000	2001	0
4953	PLB100002 Zbiornik Jeziorsko	Whole site	NA	Yes	NA	NA	NA	NA	NA	NA	CB15 Other środki związane z praktykami leśnymi	2022	2023	Permanent	5	J03.01 zmniejszenie lub utrata określonych cech siedliska	NA	NA	NA	NA	no (you will be redirected to the final sections of the questionnaire)	2000	2001	0	NA	no (you will be redirected to the final sections of the questionnaire)	2000	2001	0	NA	no (you will be redirected to the final sections of the questionnaire)	2000	2001	0	NA	no (you will be redirected to the final sections of the questionnaire)	2000	2001	0	NA	no (you will be redirected to the final sections of the questionnaire)	2000	2001	0	NA	no (you will be redirected to the final sections of the questionnaire)	2000	2001	0
4954	PLB100002 Zbiornik Jeziorsko	Whole site	NA	Yes	NA	NA	NA	NA	NA	NA	CB15 Other środki związane z praktykami leśnymi	2020	2023	Permanent	5	J03.01 zmniejszenie lub utrata określonych cech siedliska	NA	NA	NA	NA	no (you will be redirected to the final sections of the questionnaire)	2000	2001	0	NA	no (you will be redirected to the final sections of the questionnaire)	2000	2001	0	NA	no (you will be redirected to the final sections of the questionnaire)	2000	2001	0	NA	no (you will be redirected to the final sections of the questionnaire)	2000	2001	0	NA	no (you will be redirected to the final sections of the questionnaire)	2000	2001	0	NA	no (you will be redirected to the final sections of the questionnaire)	2000	2001	0
4955	PLH100002 Dąbrowa Świetlista w Pernie	Whole site	NA	Yes	CB05 Dostosowanie/zmiana praktyk gospodarki leśnej i eksploatacji lasów	CB08 Odtwarzanie siedlisk leśnych wymienionych w załączniku I	NA	NA	NA	NA	CB08 Odtwarzanie siedlisk leśnych wymienionych w załączniku I	2020	2020	Permanent	80	NA	NA	NA	NA	NA	no (you will be redirected to the final sections of the questionnaire)	2000	2001	0	NA	no (you will be redirected to the final sections of the questionnaire)	2000	2001	0	NA	no (you will be redirected to the final sections of the questionnaire)	2000	2001	0	NA	no (you will be redirected to the final sections of the questionnaire)	2000	2001	0	NA	no (you will be redirected to the final sections of the questionnaire)	2000	2001	0	NA	no (you will be redirected to the final sections of the questionnaire)	2000	2001	0
4956	PLH100003 Lasy Spalskie	Whole site	NA	Yes	CB05 Dostosowanie/zmiana praktyk gospodarki leśnej i eksploatacji lasów	CB08 Odtwarzanie siedlisk leśnych wymienionych w załączniku I	NA	NA	NA	NA	CB08 Odtwarzanie siedlisk leśnych wymienionych w załączniku I	2020	2020	Permanent	3	NA	NA	NA	NA	NA	no (you will be redirected to the final sections of the questionnaire)	2000	2001	0	NA	no (you will be redirected to the final sections of the questionnaire)	2000	2001	0	NA	no (you will be redirected to the final sections of the questionnaire)	2000	2001	0	NA	no (you will be redirected to the final sections of the questionnaire)	2000	2001	0	NA	no (you will be redirected to the final sections of the questionnaire)	2000	2001	0	NA	no (you will be redirected to the final sections of the questionnaire)	2000	2001	0
4957	PLB200003 Puszcza Knyszyńska	Whole site	NA	Yes	NA	NA	NA	NA	NA	NA	CA04 Przywrócenie odpowiednich praktyk rolniczych w celu rozwiązania problemu porzucania, w tym koszenia, wypasu, wypalania lub równoważnych środków.	2000	2001	Permanent	0	NA	NA	NA	NA	NA	no (you will be redirected to the final sections of the questionnaire)	2000	2001	0	NA	no (you will be redirected to the final sections of the questionnaire)	2000	2001	0	NA	no (you will be redirected to the final sections of the questionnaire)	2000	2001	0	NA	no (you will be redirected to the final sections of the questionnaire)	2000	2001	0	NA	no (you will be redirected to the final sections of the questionnaire)	2000	2001	0	NA	no (you will be redirected to the final sections of the questionnaire)	2000	2001	0
4958	PLH200006 Ostoja Knyszyńska	Whole site	NA	Yes	NA	NA	NA	NA	NA	NA	CA04 Przywrócenie odpowiednich praktyk rolniczych w celu rozwiązania problemu porzucania, w tym koszenia, wypasu, wypalania lub równoważnych środków.	2000	2001	Permanent	0	NA	NA	6410 Łąki z Molinia na kredzie, torfie lub glinie (Molinion caeruleae)	6510 Nizinne łąki kośne (Alopecurus pratensis, Sanguisorba officinalis)	NA	no (you will be redirected to the final sections of the questionnaire)	2000	2001	0	NA	no (you will be redirected to the final sections of the questionnaire)	2000	2001	0	NA	no (you will be redirected to the final sections of the questionnaire)	2000	2001	0	NA	no (you will be redirected to the final sections of the questionnaire)	2000	2001	0	NA	no (you will be redirected to the final sections of the questionnaire)	2000	2001	0	NA	no (you will be redirected to the final sections of the questionnaire)	2000	2001	0
4959	PLB200007 Dolina Górnej Narwi	Whole site	NA	Yes	NA	NA	NA	NA	NA	NA	CA04 Przywrócenie odpowiednich praktyk rolniczych w celu rozwiązania problemu porzucania, w tym koszenia, wypasu, wypalania lub równoważnych środków.	2000	2001	Permanent	0	NA	NA	NA	NA	NA	no (you will be redirected to the final sections of the questionnaire)	2000	2001	0	NA	no (you will be redirected to the final sections of the questionnaire)	2000	2001	0	NA	no (you will be redirected to the final sections of the questionnaire)	2000	2001	0	NA	no (you will be redirected to the final sections of the questionnaire)	2000	2001	0	NA	no (you will be redirected to the final sections of the questionnaire)	2000	2001	0	NA	no (you will be redirected to the final sections of the questionnaire)	2000	2001	0
4960	PLH200010 Ostoja w Dolinie Górnej Narwi	Whole site	NA	Yes	NA	NA	NA	NA	NA	NA	CA04 Przywrócenie odpowiednich praktyk rolniczych w celu rozwiązania problemu porzucania, w tym koszenia, wypasu, wypalania lub równoważnych środków.	2000	2001	Permanent	0	NA	NA	6230 * Murawy z Nardus, bogate w gatunki, na podłożu krzemionkowym w strefach górskich (i podgórskichw Europie kontynentalnej)	6510 Nizinne łąki kośne (Alopecurus pratensis, Sanguisorba officinalis)	NA	no (you will be redirected to the final sections of the questionnaire)	2000	2001	0	NA	no (you will be redirected to the final sections of the questionnaire)	2000	2001	0	NA	no (you will be redirected to the final sections of the questionnaire)	2000	2001	0	NA	no (you will be redirected to the final sections of the questionnaire)	2000	2001	0	NA	no (you will be redirected to the final sections of the questionnaire)	2000	2001	0	NA	no (you will be redirected to the final sections of the questionnaire)	2000	2001	0
4961	PLH200025 Sasanki w Kolimagach	Whole site	NA	Yes	NA	NA	CF03 Zmniejszenie wpływu uprawiania sportów na świeżym powietrzu, wypoczynku i rekreacji	NA	NA	NA	CF03 Zmniejszenie wpływu uprawiania sportów na świeżym powietrzu, wypoczynku i rekreacji	2000	2001	Permanent	0	NA	NA	NA	NA	NA	no (you will be redirected to the final sections of the questionnaire)	2000	2001	0	NA	no (you will be redirected to the final sections of the questionnaire)	2000	2001	0	NA	no (you will be redirected to the final sections of the questionnaire)	2000	2001	0	NA	no (you will be redirected to the final sections of the questionnaire)	2000	2001	0	NA	no (you will be redirected to the final sections of the questionnaire)	2000	2001	0	NA	no (you will be redirected to the final sections of the questionnaire)	2000	2001	0
4962	PLH200026 Źródliska Wzgórz Sokólskich	Whole site	NA	Yes	NA	NA	NA	NA	NA	NA	CA04 Przywrócenie odpowiednich praktyk rolniczych w celu rozwiązania problemu porzucania, w tym koszenia, wypasu, wypalania lub równoważnych środków.	2000	2001	Permanent	0	NA	NA	NA	NA	NA	no (you will be redirected to the final sections of the questionnaire)	2000	2001	0	NA	no (you will be redirected to the final sections of the questionnaire)	2000	2001	0	NA	no (you will be redirected to the final sections of the questionnaire)	2000	2001	0	NA	no (you will be redirected to the final sections of the questionnaire)	2000	2001	0	NA	no (you will be redirected to the final sections of the questionnaire)	2000	2001	0	NA	no (you will be redirected to the final sections of the questionnaire)	2000	2001	0
4963	PLH200016 Dolina Szeszupy	Whole site	NA	Yes	NA	NA	NA	NA	NA	NA	CA04 Przywrócenie odpowiednich praktyk rolniczych w celu rozwiązania problemu porzucania, w tym koszenia, wypasu, wypalania lub równoważnych środków.	2000	2001	Permanent	0	NA	NA	NA	NA	NA	no (you will be redirected to the final sections of the questionnaire)	2000	2001	0	NA	no (you will be redirected to the final sections of the questionnaire)	2000	2001	0	NA	no (you will be redirected to the final sections of the questionnaire)	2000	2001	0	NA	no (you will be redirected to the final sections of the questionnaire)	2000	2001	0	NA	no (you will be redirected to the final sections of the questionnaire)	2000	2001	0	NA	no (you will be redirected to the final sections of the questionnaire)	2000	2001	0
4964	PLB300004 Wielki Łęg Obrzański	Whole site	NA	Yes	NA	NA	NA	CG02 Zarządzanie polowaniami, połowami rekreacyjnymi i rekreacyjnymi lub komercyjnymi zbiorami lub zbieraniem roślin	CS01 Wzmocnienie populacji gatunków z dyrektyw	CS03 Poprawa siedlisk gatunków z dyrektyw	CS03 Poprawa siedlisk gatunków z dyrektyw	2000	2001	Permanent	30	NA	NA	NA	NA	NA	no (you will be redirected to the final sections of the questionnaire)	2000	2001	0	NA	no (you will be redirected to the final sections of the questionnaire)	2000	2001	0	NA	no (you will be redirected to the final sections of the questionnaire)	2000	2001	0	NA	no (you will be redirected to the final sections of the questionnaire)	2000	2001	0	NA	no (you will be redirected to the final sections of the questionnaire)	2000	2001	0	NA	no (you will be redirected to the final sections of the questionnaire)	2000	2001	0
4966	PLC200004 Puszcza Białowieska	Whole site	NA	Yes	NA	NA	NA	NA	NA	NA	CA04 Przywrócenie odpowiednich praktyk rolniczych w celu rozwiązania problemu porzucania, w tym koszenia, wypasu, wypalania lub równoważnych środków.	2000	2001	Permanent	0	NA	NA	6120 * Suche, piaszczyste, wapniste murawy	6230 * Murawy z Nardus, bogate w gatunki, na podłożu krzemionkowym w strefach górskich (i podgórskichw Europie kontynentalnej)	6410 Łąki z Molinia na kredzie, torfie lub glinie (Molinion caeruleae)	no (you will be redirected to the final sections of the questionnaire)	2000	2001	0	NA	no (you will be redirected to the final sections of the questionnaire)	2000	2001	0	NA	no (you will be redirected to the final sections of the questionnaire)	2000	2001	0	NA	no (you will be redirected to the final sections of the questionnaire)	2000	2001	0	NA	no (you will be redirected to the final sections of the questionnaire)	2000	2001	0	NA	no (you will be redirected to the final sections of the questionnaire)	2000	2001	0
4967	PLH200017 Torfowiska Gór Sudawskich	Whole site	NA	Yes	NA	NA	NA	NA	NA	NA	CA04 Przywrócenie odpowiednich praktyk rolniczych w celu rozwiązania problemu porzucania, w tym koszenia, wypasu, wypalania lub równoważnych środków.	2000	2001	Permanent	0	A03 koszenie / ścinanie trawy	NA	NA	NA	NA	no (you will be redirected to the final sections of the questionnaire)	2000	2001	0	NA	no (you will be redirected to the final sections of the questionnaire)	2000	2001	0	NA	no (you will be redirected to the final sections of the questionnaire)	2000	2001	0	NA	no (you will be redirected to the final sections of the questionnaire)	2000	2001	0	NA	no (you will be redirected to the final sections of the questionnaire)	2000	2001	0	NA	no (you will be redirected to the final sections of the questionnaire)	2000	2001	0
4968	PLH200020 Mokradła Kolneńskie i Kurpiowskie	Whole site	NA	Yes	NA	NA	NA	NA	NA	NA	CA04 Przywrócenie odpowiednich praktyk rolniczych w celu rozwiązania problemu porzucania, w tym koszenia, wypasu, wypalania lub równoważnych środków.	2000	2001	Permanent	0	NA	NA	3150 Naturalne jeziora eutroficzne z roślinnością typu Magnopotamion lub Hydrocharition	3160 Naturalne jeziora i stawy dystroficzne	6410 Łąki z Molinia na kredzie, torfie lub glinie (Molinion caeruleae)	no (you will be redirected to the final sections of the questionnaire)	2000	2001	0	NA	no (you will be redirected to the final sections of the questionnaire)	2000	2001	0	NA	no (you will be redirected to the final sections of the questionnaire)	2000	2001	0	NA	no (you will be redirected to the final sections of the questionnaire)	2000	2001	0	NA	no (you will be redirected to the final sections of the questionnaire)	2000	2001	0	NA	no (you will be redirected to the final sections of the questionnaire)	2000	2001	0
4969	PLH200002 Narwiańskie Bagna	Whole site	NA	Yes	NA	NA	NA	NA	NA	NA	Wróć do poprzedniej strony i wybierz inne działania	2000	2001	Timerary	0	NA	NA	NA	NA	NA	no (you will be redirected to the final sections of the questionnaire)	2000	2001	0	NA	no (you will be redirected to the final sections of the questionnaire)	2000	2001	0	NA	no (you will be redirected to the final sections of the questionnaire)	2000	2001	0	NA	no (you will be redirected to the final sections of the questionnaire)	2000	2001	0	NA	no (you will be redirected to the final sections of the questionnaire)	2000	2001	0	NA	no (you will be redirected to the final sections of the questionnaire)	2000	2001	0
4970	PLB200001 Bagienna Dolina Narwi	Whole site	PLH200002 Narwiańskie Bagna	Yes	NA	NA	NA	NA	NA	NA	Wróć do poprzedniej strony i wybierz inne działania	2000	2001	Timerary	0	NA	NA	NA	NA	NA	no (you will be redirected to the final sections of the questionnaire)	2000	2001	0	NA	no (you will be redirected to the final sections of the questionnaire)	2000	2001	0	NA	no (you will be redirected to the final sections of the questionnaire)	2000	2001	0	NA	no (you will be redirected to the final sections of the questionnaire)	2000	2001	0	NA	no (you will be redirected to the final sections of the questionnaire)	2000	2001	0	NA	no (you will be redirected to the final sections of the questionnaire)	2000	2001	0
4971	PLH200008 Dolina Biebrzy	Whole site	PLB200006 Ostoja Biebrzańska	Yes	NA	NA	NA	NA	NA	NA	Wróć do poprzedniej strony i wybierz inne działania	2000	2001	NA	0	NA	NA	NA	NA	NA	no (you will be redirected to the final sections of the questionnaire)	2000	2001	0	NA	no (you will be redirected to the final sections of the questionnaire)	2000	2001	0	NA	no (you will be redirected to the final sections of the questionnaire)	2000	2001	0	NA	no (you will be redirected to the final sections of the questionnaire)	2000	2001	0	NA	no (you will be redirected to the final sections of the questionnaire)	2000	2001	0	NA	no (you will be redirected to the final sections of the questionnaire)	2000	2001	0
4972	PLB200006 Ostoja Biebrzańska	Whole site	PLH200008 Dolina Biebrzy	Yes	NA	NA	NA	NA	NA	NA	Wróć do poprzedniej strony i wybierz inne działania	2000	2001	NA	0	NA	NA	NA	NA	NA	no (you will be redirected to the final sections of the questionnaire)	2000	2001	0	NA	no (you will be redirected to the final sections of the questionnaire)	2000	2001	0	NA	no (you will be redirected to the final sections of the questionnaire)	2000	2001	0	NA	no (you will be redirected to the final sections of the questionnaire)	2000	2001	0	NA	no (you will be redirected to the final sections of the questionnaire)	2000	2001	0	NA	no (you will be redirected to the final sections of the questionnaire)	2000	2001	0
4973	PLB200002 Puszcza Augustowska	Part of it	PLH200005 Ostoja Augustowska	Yes	NA	NA	NA	NA	NA	NA	Wróć do poprzedniej strony i wybierz inne działania	2000	2001	NA	0	NA	NA	NA	NA	NA	no (you will be redirected to the final sections of the questionnaire)	2000	2001	0	NA	no (you will be redirected to the final sections of the questionnaire)	2000	2001	0	NA	no (you will be redirected to the final sections of the questionnaire)	2000	2001	0	NA	no (you will be redirected to the final sections of the questionnaire)	2000	2001	0	NA	no (you will be redirected to the final sections of the questionnaire)	2000	2001	0	NA	no (you will be redirected to the final sections of the questionnaire)	2000	2001	0
4974	PLH200004 Ostoja Wigierska	Part of it	PLH200007 Pojezierze Sejneńskie	Yes	NA	NA	NA	NA	NA	NA	Wróć do poprzedniej strony i wybierz inne działania	2000	2001	NA	0	NA	NA	NA	NA	NA	no (you will be redirected to the final sections of the questionnaire)	2000	2001	0	NA	no (you will be redirected to the final sections of the questionnaire)	2000	2001	0	NA	no (you will be redirected to the final sections of the questionnaire)	2000	2001	0	NA	no (you will be redirected to the final sections of the questionnaire)	2000	2001	0	NA	no (you will be redirected to the final sections of the questionnaire)	2000	2001	0	NA	no (you will be redirected to the final sections of the questionnaire)	2000	2001	0
4975	PLH200019 Jelonka	Part of it	PLH200007 Pojezierze Sejneńskie	Yes	NA	NA	NA	NA	NA	NA	Wróć do poprzedniej strony i wybierz inne działania	2000	2001	NA	0	NA	NA	NA	NA	NA	no (you will be redirected to the final sections of the questionnaire)	2000	2001	0	NA	no (you will be redirected to the final sections of the questionnaire)	2000	2001	0	NA	no (you will be redirected to the final sections of the questionnaire)	2000	2001	0	NA	no (you will be redirected to the final sections of the questionnaire)	2000	2001	0	NA	no (you will be redirected to the final sections of the questionnaire)	2000	2001	0	NA	no (you will be redirected to the final sections of the questionnaire)	2000	2001	0
4976	PLH200023 Dolina Pisy	Whole site	PLB280008 Puszcza Piska	Yes	NA	NA	NA	NA	NA	NA	CA04 Przywrócenie odpowiednich praktyk rolniczych w celu rozwiązania problemu porzucania, w tym koszenia, wypasu, wypalania lub równoważnych środków.	2000	2001	Permanent	0	NA	NA	6120 * Suche, piaszczyste, wapniste murawy	6230 * Murawy z Nardus, bogate w gatunki, na podłożu krzemionkowym w strefach górskich (i podgórskichw Europie kontynentalnej)	6410 Łąki z Molinia na kredzie, torfie lub glinie (Molinion caeruleae)	no (you will be redirected to the final sections of the questionnaire)	2000	2001	0	NA	no (you will be redirected to the final sections of the questionnaire)	2000	2001	0	NA	no (you will be redirected to the final sections of the questionnaire)	2000	2001	0	NA	no (you will be redirected to the final sections of the questionnaire)	2000	2001	0	NA	no (you will be redirected to the final sections of the questionnaire)	2000	2001	0	NA	no (you will be redirected to the final sections of the questionnaire)	2000	2001	0
4977	PLH100007 Załęczański Łuk Warty	Whole site	NA	Yes	NA	NA	NA	NA	NA	NA	CL01 Zarządzanie siedliskami (innymi niż rolnictwo i lasy) w celu spowolnienia, zatrzymania lub odwrócenia naturalnych procesów.	2019	2019	Permanent	2	NA	NA	NA	NA	NA	no (you will be redirected to the final sections of the questionnaire)	2000	2001	0	NA	no (you will be redirected to the final sections of the questionnaire)	2000	2001	0	NA	no (you will be redirected to the final sections of the questionnaire)	2000	2001	0	NA	no (you will be redirected to the final sections of the questionnaire)	2000	2001	0	NA	no (you will be redirected to the final sections of the questionnaire)	2000	2001	0	NA	no (you will be redirected to the final sections of the questionnaire)	2000	2001	0
4978	PLH100019 Dąbrowy Świetliste koło Redzenia	Whole site	NA	Yes	NA	NA	NA	NA	NA	NA	CS02 RNotrodukcja gatunków z dyrektyw	2019	2022	Permanent	0	NA	NA	NA	NA	NA	no (you will be redirected to the final sections of the questionnaire)	2000	2001	0	NA	no (you will be redirected to the final sections of the questionnaire)	2000	2001	0	NA	no (you will be redirected to the final sections of the questionnaire)	2000	2001	0	NA	no (you will be redirected to the final sections of the questionnaire)	2000	2001	0	NA	no (you will be redirected to the final sections of the questionnaire)	2000	2001	0	NA	no (you will be redirected to the final sections of the questionnaire)	2000	2001	0
4979	PLH100028 Polany Puszczy Bolimowskiej	Whole site	NA	Yes	NA	NA	NA	NA	NA	NA	CA04 Przywrócenie odpowiednich praktyk rolniczych w celu rozwiązania problemu porzucania, w tym koszenia, wypasu, wypalania lub równoważnych środków.	2019	2022	Permanent	80	K02 Ewolucja biocenotyczna, sukcesja w tym powiększenie powierzchni wegetacyjnej roślinności karłowatej	NA	6410 Łąki z Molinia na kredzie, torfie lub glinie (Molinion caeruleae)	6510 Nizinne łąki kośne (Alopecurus pratensis, Sanguisorba officinalis)	NA	no (you will be redirected to the final sections of the questionnaire)	2000	2001	0	NA	no (you will be redirected to the final sections of the questionnaire)	2000	2001	0	NA	no (you will be redirected to the final sections of the questionnaire)	2000	2001	0	NA	no (you will be redirected to the final sections of the questionnaire)	2000	2001	0	NA	no (you will be redirected to the final sections of the questionnaire)	2000	2001	0	NA	no (you will be redirected to the final sections of the questionnaire)	2000	2001	0
4980	PLH100034 Wola Cyrusowa	Whole site	NA	Yes	NA	NA	NA	NA	NA	NA	CS01 Wzmocnienie populacji gatunków z dyrektyw	2019	2022	Permanent	0	NA	NA	NA	NA	NA	no (you will be redirected to the final sections of the questionnaire)	2000	2001	0	NA	no (you will be redirected to the final sections of the questionnaire)	2000	2001	0	NA	no (you will be redirected to the final sections of the questionnaire)	2000	2001	0	NA	no (you will be redirected to the final sections of the questionnaire)	2000	2001	0	NA	no (you will be redirected to the final sections of the questionnaire)	2000	2001	0	NA	no (you will be redirected to the final sections of the questionnaire)	2000	2001	0
4981	PLH060013 Ostoja Poleska	Part of it	NA	Yes	NA	NA	CF12 Other środki związane z infrastrukturą, operacjami i działalnością mieszkalną, handlową, przemysłową i rekreacyjną	CG15 Other środki związane z eksploatacją gatunków	CS01 Wzmocnienie populacji gatunków z dyrektyw	CS03 Poprawa siedlisk gatunków z dyrektyw	CS03 Poprawa siedlisk gatunków z dyrektyw	2000	2001	Permanent	90	NA	NA	3150 Naturalne jeziora eutroficzne z roślinnością typu Magnopotamion lub Hydrocharition	4030 Europejskie suche wrzosowiska	6120 * Suche, piaszczyste, wapniste murawy	no (you will be redirected to the final sections of the questionnaire)	2000	2001	0	NA	no (you will be redirected to the final sections of the questionnaire)	2000	2001	0	NA	no (you will be redirected to the final sections of the questionnaire)	2000	2001	0	NA	no (you will be redirected to the final sections of the questionnaire)	2000	2001	0	NA	no (you will be redirected to the final sections of the questionnaire)	2000	2001	0	NA	no (you will be redirected to the final sections of the questionnaire)	2000	2001	0
4982	PLB220005 Zatoka Pucka	Part of it	NA	Yes	NA	NA	CF03 Zmniejszenie wpływu uprawiania sportów na świeżym powietrzu, wypoczynku i rekreacji	NA	CS01 Wzmocnienie populacji gatunków z dyrektyw	CS03 Poprawa siedlisk gatunków z dyrektyw	CA03 Utrzymanie istniejących ekstensywnych praktyk rolniczych i cech krajobrazu rolniczego	2000	2001	Permanent	0	NA	lipienik Loesela	NA	NA	NA	no (you will be redirected to the final sections of the questionnaire)	2000	2001	0	NA	no (you will be redirected to the final sections of the questionnaire)	2000	2001	0	NA	no (you will be redirected to the final sections of the questionnaire)	2000	2001	0	NA	no (you will be redirected to the final sections of the questionnaire)	2000	2001	0	NA	no (you will be redirected to the final sections of the questionnaire)	2000	2001	0	NA	no (you will be redirected to the final sections of the questionnaire)	2000	2001	0
4983	PLB200001 Bagienna Dolina Narwi	Part of it	PLH200002 Narwiańskie Bagna	Yes	CB01 Zapobieganie przekształcaniu (pół)naturalnych siedlisk w lasy i (pół)naturalnych lasów w intensywne plantacje leśne.	CB07 Zwalczanie nielegalnego pozyskiwania drewna	NA	NA	CS01 Wzmocnienie populacji gatunków z dyrektyw	CS02 RNotrodukcja gatunków z dyrektyw	CL01 Zarządzanie siedliskami (innymi niż rolnictwo i lasy) w celu spowolnienia, zatrzymania lub odwrócenia naturalnych procesów.	2009	2023	Timerary	20	NA	Egretta alba; Haliaeetus albicilla; Picus canus	2330 Otwarte murawy wydm kontynentalnych z Corynephorus i Agrostis	3150 Naturalne jeziora eutroficzne z roślinnością typu Magnopotamion lub Hydrocharition	3270 Rzeki podgórskie z roślinnością Chenopodion rubri p.p. oraz Bidention p.p.	no (you will be redirected to the final sections of the questionnaire)	2000	2001	0	NA	no (you will be redirected to the final sections of the questionnaire)	2000	2001	0	NA	no (you will be redirected to the final sections of the questionnaire)	2000	2001	0	NA	no (you will be redirected to the final sections of the questionnaire)	2000	2001	0	NA	no (you will be redirected to the final sections of the questionnaire)	2000	2001	0	NA	no (you will be redirected to the final sections of the questionnaire)	2000	2001	0
4984	PLH200004 Ostoja Wigierska	Whole site	PLB200002 Puszcza Augustowska	Yes	NA	NA	CF01 Zarządzanie przekształcaniem gruntów pod budowę i rozwój infrastruktury	NA	NA	NA	CS03 Poprawa siedlisk gatunków z dyrektyw	2000	2023	Permanent	0	NA	NA	3140 Twarde oligomezotroficzne wody z roślinnością bentosową formacji tzw. »łąki« ramienicowe (Chara spp.)	3150 Naturalne jeziora eutroficzne z roślinnością typu Magnopotamion lub Hydrocharition	3160 Naturalne jeziora i stawy dystroficzne	no (you will be redirected to the final sections of the questionnaire)	2000	2001	0	NA	no (you will be redirected to the final sections of the questionnaire)	2000	2001	0	NA	no (you will be redirected to the final sections of the questionnaire)	2000	2001	0	NA	no (you will be redirected to the final sections of the questionnaire)	2000	2001	0	NA	no (you will be redirected to the final sections of the questionnaire)	2000	2001	0	NA	no (you will be redirected to the final sections of the questionnaire)	2000	2001	0
4985	PLB200006 Ostoja Biebrzańska	Part of it	PLH200008 Dolina Biebrzy	Yes	CB06 Zaprzestanie gospodarki leśnej i praktyk eksploatacyjnych	CB07 Zwalczanie nielegalnego pozyskiwania drewna	NA	NA	NA	NA	CA04 Przywrócenie odpowiednich praktyk rolniczych w celu rozwiązania problemu porzucania, w tym koszenia, wypasu, wypalania lub równoważnych środków.	2000	2001	Permanent	30	NA	NA	6120 * Suche, piaszczyste, wapniste murawy	6210 Półnaturalne odmiany suchych muraw i zarośli na podłożach wapiennych (Festuco-Brometalia) (* ważne stanowiska storczyków)	6230 * Murawy z Nardus, bogate w gatunki, na podłożu krzemionkowym w strefach górskich (i podgórskichw Europie kontynentalnej)	no (you will be redirected to the final sections of the questionnaire)	2000	2001	0	NA	no (you will be redirected to the final sections of the questionnaire)	2000	2001	0	NA	no (you will be redirected to the final sections of the questionnaire)	2000	2001	0	NA	no (you will be redirected to the final sections of the questionnaire)	2000	2001	0	NA	no (you will be redirected to the final sections of the questionnaire)	2000	2001	0	NA	no (you will be redirected to the final sections of the questionnaire)	2000	2001	0
4986	PLB320016 Lasy Puszczy nad Drawą	Whole site	PLH320046 Uroczyska Puszczy Drawskiej	Yes	NA	NA	NA	NA	NA	NA	CS01 Wzmocnienie populacji gatunków z dyrektyw	2000	2001	Permanent	100	NA	NA	6120 * Suche, piaszczyste, wapniste murawy	6510 Nizinne łąki kośne (Alopecurus pratensis, Sanguisorba officinalis)	7110 * Czynne, żywe torfowiska wysokie	no (you will be redirected to the final sections of the questionnaire)	2000	2001	0	NA	no (you will be redirected to the final sections of the questionnaire)	2000	2001	0	NA	no (you will be redirected to the final sections of the questionnaire)	2000	2001	0	NA	no (you will be redirected to the final sections of the questionnaire)	2000	2001	0	NA	no (you will be redirected to the final sections of the questionnaire)	2000	2001	0	NA	no (you will be redirected to the final sections of the questionnaire)	2000	2001	0
5140	PTZPE0046 Castro Verde	Part of it	NA	Yes	CB01 Impedir a conversão de habitats (semi) naturais em florestas e de florestas (semi) naturais em plantações florestais intensivas	CB02 Manter as actuais práticas tradicionais de gestão e exploração florestal	CF03 Reduzir o impacto das actividades desportivas, de lazer e recreativas ao ar livre	NA	NA	NA	CA03 Manter as práticas agrícolas extensivas e as características da paisagem agrícola existentes	2000	2023	Permanent	30	NA	NA	NA	NA	NA	no (you will be redirected to the final sections of the questionnaire)	2000	2001	0	NA	no (you will be redirected to the final sections of the questionnaire)	2000	2001	0	NA	no (you will be redirected to the final sections of the questionnaire)	2000	2001	0	NA	no (you will be redirected to the final sections of the questionnaire)	2000	2001	0	NA	no (you will be redirected to the final sections of the questionnaire)	2000	2001	0	NA	no (you will be redirected to the final sections of the questionnaire)	2000	2001	0
5141	PTMMD0001 Cetáceos da MadNora	Whole site	NA	No	NA	NA	NA	NA	NA	NA	Volte à página anterior e seleccione algumas acções	2017	2023	NA	0	NA	NA	NA	NA	NA	no (you will be redirected to the final sections of the questionnaire)	2000	2001	0	NA	no (you will be redirected to the final sections of the questionnaire)	2000	2001	0	NA	no (you will be redirected to the final sections of the questionnaire)	2000	2001	0	NA	no (you will be redirected to the final sections of the questionnaire)	2000	2001	0	NA	no (you will be redirected to the final sections of the questionnaire)	2000	2001	0	NA	no (you will be redirected to the final sections of the questionnaire)	2000	2001	0
5142	PTZPE0039 Vale do Côa	Part of it	NA	Yes	CB01 Impedir a conversão de habitats (semi) naturais em florestas e de florestas (semi) naturais em plantações florestais intensivas	CB04 Adaptar/gerir a reflorestação e a regeneração florestal	NA	NA	CS01 Reforçar as populações de espécies das directivas	CS03 Melhoria do habitat das espécies das directivas	CS03 Melhoria do habitat das espécies das directivas	2000	2001	Permanent	0	NA	NA	NA	NA	NA	no (you will be redirected to the final sections of the questionnaire)	2000	2001	0	NA	no (you will be redirected to the final sections of the questionnaire)	2000	2001	0	NA	no (you will be redirected to the final sections of the questionnaire)	2000	2001	0	NA	no (you will be redirected to the final sections of the questionnaire)	2000	2001	0	NA	no (you will be redirected to the final sections of the questionnaire)	2000	2001	0	NA	no (you will be redirected to the final sections of the questionnaire)	2000	2001	0
5143	PTCON0007 S. Mamede	Whole site	PTCON0044 Nisa / Lage da Prata	Yes	CB03 Restabelecer as práticas de gestão e exploração florestal	CB08 Recuperação dos habitats florestais do Anexo I	CF01 Gerir a conversão de terrenos para construção e desenvolvimento de infra-estruturas	CG02 Gestão da caça, da pesca recreativa e da colhNota ou recolha de plantas para fins recreativos ou comerciais	NA	NA	CA01 Impedir a conversão de habitats naturais e semi-naturais e de habitats de espécies em terras agrícolas	2000	2023	Permanent	30	NA	NA	6220 Subestepes de gramínias e anuais (Thero-Brachyodietea)	91E0 Florestas aluviais residuais (Alnion glutinoso-incanae)	9230 Carvalhais galaico-portugueses de Quercus robur e Quercus pyrenaica	no (you will be redirected to the final sections of the questionnaire)	2000	2001	0	NA	no (you will be redirected to the final sections of the questionnaire)	2000	2001	0	NA	no (you will be redirected to the final sections of the questionnaire)	2000	2001	0	NA	no (you will be redirected to the final sections of the questionnaire)	2000	2001	0	NA	no (you will be redirected to the final sections of the questionnaire)	2000	2001	0	NA	no (you will be redirected to the final sections of the questionnaire)	2000	2001	0
5144	PTZPE0042 Tejo Internacional, Erges e Pônsul	Part of it	NA	Yes	NA	NA	NA	NA	NA	NA	CB04 Adaptar/gerir a reflorestação e a regeneração florestal	2000	2001	Permanent	47	NA	NA	NA	NA	NA	no (you will be redirected to the final sections of the questionnaire)	2000	2001	0	NA	no (you will be redirected to the final sections of the questionnaire)	2000	2001	0	NA	no (you will be redirected to the final sections of the questionnaire)	2000	2001	0	NA	no (you will be redirected to the final sections of the questionnaire)	2000	2001	0	NA	no (you will be redirected to the final sections of the questionnaire)	2000	2001	0	NA	no (you will be redirected to the final sections of the questionnaire)	2000	2001	0
5145	PTCON0024 Valongo	Whole site	NA	Yes	CB04 Adaptar/gerir a reflorestação e a regeneração florestal	CB05 Adaptar/alterar as práticas de gestão e exploração florestal	CF03 Reduzir o impacto das actividades desportivas, de lazer e recreativas ao ar livre	NA	CS03 Melhoria do habitat das espécies das directivas	CS04 Gerir outras espécies autóctones	CI02 Gestão, controlo ou erradicação de espécies exóticas invasoras estabelecidas que suscitam preocupação na União	2011	2023	Permanent	7	NA	NA	4020 Charnecas húmidas atlãnticas meridionais de Erica ciliaris e Erica tetralix	4030 Charnecas secas(todos os subtipos)	8310 Grutas nao exploradas pelo turismo	yes (optional, you will be asked to select another action with same follow up questions you just filled)	2011	2023	5	NA	no (you will be redirected to the final sections of the questionnaire)	2000	2001	0	NA	no (you will be redirected to the final sections of the questionnaire)	2000	2001	0	NA	no (you will be redirected to the final sections of the questionnaire)	2000	2001	0	NA	no (you will be redirected to the final sections of the questionnaire)	2000	2001	0	NA	no (you will be redirected to the final sections of the questionnaire)	2000	2001	0
5146	ROSPA0031 Delta Dunării și Complexul Razim - Yesnoie	Whole site	NA	Yes	CB01 Prevent conversion of (semi-) natural habitats into forests and of (semi-)natural forests into intensive forest plantation	CB02 Maintain existing traditional forest management and exploitation practices	NA	NA	CS01 RNoforce populations of species from the directives	CS03 Improvement of habitat of species from the directives	CS03 Improvement of habitat of species from the directives	2000	2023	Permanent	7	NA	NA	3260 Water courses of plain to montane levels with the Ranunculion fluitantis and Callitricho-Batrachion vegetation	92A0 Salix alba and Populus alba galleries	NA	No (you will be redirected to the final sections of the questionnaire)	2000	2001	0	NA	No (you will be redirected to the final sections of the questionnaire)	2000	2001	0	NA	No (you will be redirected to the final sections of the questionnaire)	2000	2001	0	NA	No (you will be redirected to the final sections of the questionnaire)	2000	2001	0	NA	No (you will be redirected to the final sections of the questionnaire)	2000	2001	0	NA	No (you will be redirected to the final sections of the questionnaire)	2000	2001	0
5147	ROSCI0063 Defileul Jiului	Whole site	NA	Yes	CB01 Prevent conversion of (semi-) natural habitats into forests and of (semi-)natural forests into intensive forest plantation	CB02 Maintain existing traditional forest management and exploitation practices	NA	NA	CS01 RNoforce populations of species from the directives	CS02 RNotroduce species from the directives	CC04 Reduce impact of hydropower operation and infrastructure	2007	2023	Permanent	15	NA	NA	7220 Petrifying springs with tufa formation (Cratoneurion)	9110 Luzulo-Fagetum beech forests	8220 Yesliceous rocky slopes with chasmophytic vegetation	Yes (optional, you will be asked to select another action with same follow up questions you just filled)	2007	2023	30	NA	No (you will be redirected to the final sections of the questionnaire)	2000	2001	0	NA	No (you will be redirected to the final sections of the questionnaire)	2000	2001	0	NA	No (you will be redirected to the final sections of the questionnaire)	2000	2001	0	NA	No (you will be redirected to the final sections of the questionnaire)	2000	2001	0	NA	No (you will be redirected to the final sections of the questionnaire)	2000	2001	0
5148	ROSCI0108 Lunca Mureșului Inferior	Whole site	NA	Yes	CB01 Prevent conversion of (semi-) natural habitats into forests and of (semi-)natural forests into intensive forest plantation	CB07 Combat illegal logging	CF01 Manage conversion of land for construction and development of infrastructure	NA	NA	NA	CI03 Management, control or eradication of other invasive alien species	2016	2023	Permanent	30	I01 invasive non-native species	NA	3130 Oligotrophic to mesotrophic standing waters with vegetation of the Littorelletea uniflorae and/or of the Isoëto-Nanojuncetea	92A0 Salix alba and Populus alba galleries	91F0 Riparian mixed forests of Quercus robur, Ulmus laevis and Ulmus minor, Fraxinus excelsior or Fraxinus angustifolia, along the great rivers (Ulmenion minoris)	Yes (optional, you will be asked to select another action with same follow up questions you just filled)	2022	2023	1	NA	No (you will be redirected to the final sections of the questionnaire)	2000	2001	0	NA	No (you will be redirected to the final sections of the questionnaire)	2000	2001	0	NA	No (you will be redirected to the final sections of the questionnaire)	2000	2001	0	NA	No (you will be redirected to the final sections of the questionnaire)	2000	2001	0	NA	No (you will be redirected to the final sections of the questionnaire)	2000	2001	0
5149	ROSPA0069 Lunca Mureșului Inferior	Whole site	NA	Yes	CB01 Prevent conversion of (semi-) natural habitats into forests and of (semi-)natural forests into intensive forest plantation	CB07 Combat illegal logging	CF01 Manage conversion of land for construction and development of infrastructure	NA	NA	NA	CI03 Management, control or eradication of other invasive alien species	2016	2023	Permanent	30	I01 invasive non-native species	NA	NA	NA	NA	Yes (optional, you will be asked to select another action with same follow up questions you just filled)	2022	2023	2	NA	No (you will be redirected to the final sections of the questionnaire)	2000	2001	0	NA	No (you will be redirected to the final sections of the questionnaire)	2000	2001	0	NA	No (you will be redirected to the final sections of the questionnaire)	2000	2001	0	NA	No (you will be redirected to the final sections of the questionnaire)	2000	2001	0	NA	No (you will be redirected to the final sections of the questionnaire)	2000	2001	0
5150	ROSPA0051 Iezerul Călărași	Whole site	NA	Yes	NA	NA	NA	NA	NA	NA	CG04 Control/eradication of illegal killing, fishing and harvesting	2019	2021	NA	100	NA	NA	NA	NA	NA	No (you will be redirected to the final sections of the questionnaire)	2000	2001	0	NA	No (you will be redirected to the final sections of the questionnaire)	2000	2001	0	NA	No (you will be redirected to the final sections of the questionnaire)	2000	2001	0	NA	No (you will be redirected to the final sections of the questionnaire)	2000	2001	0	NA	No (you will be redirected to the final sections of the questionnaire)	2000	2001	0	NA	No (you will be redirected to the final sections of the questionnaire)	2000	2001	0
5151	ROSPA0059 Lacul Strachina	Whole site	NA	Yes	NA	NA	NA	CG04 Control/eradication of illegal killing, fishing and harvesting	NA	NA	CG04 Control/eradication of illegal killing, fishing and harvesting	2016	2023	Permanent	100	NA	NA	NA	NA	NA	No (you will be redirected to the final sections of the questionnaire)	2000	2001	0	NA	No (you will be redirected to the final sections of the questionnaire)	2000	2001	0	NA	No (you will be redirected to the final sections of the questionnaire)	2000	2001	0	NA	No (you will be redirected to the final sections of the questionnaire)	2000	2001	0	NA	No (you will be redirected to the final sections of the questionnaire)	2000	2001	0	NA	No (you will be redirected to the final sections of the questionnaire)	2000	2001	0
5152	ROSPA0052 Lacul BNobugeac	Whole site	NA	No	NA	NA	NA	NA	NA	NA	Please go back to the previous page and select some actions	2016	2023	NA	0	NA	NA	NA	NA	NA	No (you will be redirected to the final sections of the questionnaire)	2000	2001	0	NA	No (you will be redirected to the final sections of the questionnaire)	2000	2001	0	NA	No (you will be redirected to the final sections of the questionnaire)	2000	2001	0	NA	No (you will be redirected to the final sections of the questionnaire)	2000	2001	0	NA	No (you will be redirected to the final sections of the questionnaire)	2000	2001	0	NA	No (you will be redirected to the final sections of the questionnaire)	2000	2001	0
5153	ROSCI0065 Delta Dunării	Whole site	ROSPA0031 Delta Dunării și Complexul Razim - Yesnoie	Yes	NA	NA	NA	NA	NA	NA	CS03 Improvement of habitat of species from the directives	2000	2001	Permanent	0	NA	-	2110 Embryonic shifting dunes	1310 Salicornia and other annuals colonizing mud and sand	NA	No (you will be redirected to the final sections of the questionnaire)	2000	2001	0	NA	No (you will be redirected to the final sections of the questionnaire)	2000	2001	0	NA	No (you will be redirected to the final sections of the questionnaire)	2000	2001	0	NA	No (you will be redirected to the final sections of the questionnaire)	2000	2001	0	NA	No (you will be redirected to the final sections of the questionnaire)	2000	2001	0	NA	No (you will be redirected to the final sections of the questionnaire)	2000	2001	0
5154	ROSPA0010 Bistreț	Part of it	NA	Yes	NA	NA	NA	NA	NA	NA	CS03 Improvement of habitat of species from the directives	2021	2023	Timerary	10	F02.03 LNosure fishing	Bombina bombina	NA	NA	NA	No (you will be redirected to the final sections of the questionnaire)	2000	2001	0	NA	No (you will be redirected to the final sections of the questionnaire)	2000	2001	0	NA	No (you will be redirected to the final sections of the questionnaire)	2000	2001	0	NA	No (you will be redirected to the final sections of the questionnaire)	2000	2001	0	NA	No (you will be redirected to the final sections of the questionnaire)	2000	2001	0	NA	No (you will be redirected to the final sections of the questionnaire)	2000	2001	0
5155	SI5000005 Dravinjska dolina	Part of it	NA	Yes	NA	NA	NA	NA	NA	NA	CA03 Ohranjanje obstoječih ekstenzivnih kmetijskih praks in značilnosti kmetijske krajine	2019	2023	Temporary	0	NA	NA	NA	NA	NA	no (you will be redirected to the final sections of the questionnaire)	2000	2001	0	NA	no (you will be redirected to the final sections of the questionnaire)	2000	2001	0	NA	no (you will be redirected to the final sections of the questionnaire)	2000	2001	0	NA	no (you will be redirected to the final sections of the questionnaire)	2000	2001	0	NA	no (you will be redirected to the final sections of the questionnaire)	2000	2001	0	NA	no (you will be redirected to the final sections of the questionnaire)	2000	2001	0
5156	SI3000171 Radensko polje - Viršnica	Whole site	NA	Yes	NA	NA	NA	NA	CS01 Krepitev populacij vrst iz direktiv	CS03 Izboljšanje habitata vrst iz direktiv	CI03 Upravljanje, nadzor ali izkoreninjenje drugih invazivnih tujerodnih vrst	2021	2023	Permanent	50	NA	NA	NA	NA	NA	yes (optional, you will be asked to select another action with same follow up questions you just filled)	2021	2023	15	NA	no (you will be redirected to the final sections of the questionnaire)	2000	2001	0	NA	no (you will be redirected to the final sections of the questionnaire)	2000	2001	0	NA	no (you will be redirected to the final sections of the questionnaire)	2000	2001	0	NA	no (you will be redirected to the final sections of the questionnaire)	2000	2001	0	NA	no (you will be redirected to the final sections of the questionnaire)	2000	2001	0
5157	SI5000018 Sečoveljske soline	Whole site	NA	Yes	NA	NA	NA	NA	CS01 Krepitev populacij vrst iz direktiv	CS03 Izboljšanje habitata vrst iz direktiv	CI02 Upravljanje, nadzornadziranje ali izkoreninjenje ustaljenih invazivnih tujerodnih vrst, ki zadevajo Unijo	2000	2001	Permanent	0	NA	NA	1140 Muljasti in peščeni poloji, kopni ob oseki	1310 Pionirski sestoji vrst rodu Salicornia in drugih enoletnic na mulju in pesku	1320 Sestoji metličja (Spartinion maritimae)	no (you will be redirected to the final sections of the questionnaire)	2000	2001	0	NA	no (you will be redirected to the final sections of the questionnaire)	2000	2001	0	NA	no (you will be redirected to the final sections of the questionnaire)	2000	2001	0	NA	no (you will be redirected to the final sections of the questionnaire)	2000	2001	0	NA	no (you will be redirected to the final sections of the questionnaire)	2000	2001	0	NA	no (you will be redirected to the final sections of the questionnaire)	2000	2001	0
5158	SI5000031 Strunjan	Whole site	NA	Yes	NA	NA	NA	CG01 Upravljanje profesionalnega/komercialnega ribolova (vključno z nabiranjem školjk in morskih alg)	NA	NA	CG01 Upravljanje profesionalnega/komercialnega ribolova (vključno z nabiranjem školjk in morskih alg)	2000	2023	Permanent	20	NA	NA	1130 Izlivi rek, estuariji	1140 Muljasti in peščeni poloji, kopni ob oseki	1150 * Obalne lagune	no (you will be redirected to the final sections of the questionnaire)	2000	2001	0	NA	no (you will be redirected to the final sections of the questionnaire)	2000	2001	0	NA	no (you will be redirected to the final sections of the questionnaire)	2000	2001	0	NA	no (you will be redirected to the final sections of the questionnaire)	2000	2001	0	NA	no (you will be redirected to the final sections of the questionnaire)	2000	2001	0	NA	no (you will be redirected to the final sections of the questionnaire)	2000	2001	0
5159	SI3000231 Yesvorniki - Snežnik	Part of it	SI5000002 Snežnik - Pivka	Yes	CB02 Ohranjanje obstoječe tradicionalne prakse gospodarjenja z gozdovi in njihovega izkoriščanja.	CB05 Prilagajanje/spreminjanje praks upravljanja in izkoriščanja gozdov	NA	NA	CS01 Krepitev populacij vrst iz direktiv	CS03 Izboljšanje habitata vrst iz direktiv	CA03 Ohranjanje obstoječih ekstenzivnih kmetijskih praks in značilnosti kmetijske krajine	2000	2000	Temporary	30	NA	NA	3180 * Presihajoča jezera	62A0 Vzhodna submediteranska suha travišča (Scorzoneratalia villosae)	6410 Travniki s prevladujočo stožko (Molinia spp.) na karbonatnih, šotnih ali glineno-muljastih tleh (Molinion caeruleae)	no (you will be redirected to the final sections of the questionnaire)	2000	2001	0	NA	no (you will be redirected to the final sections of the questionnaire)	2000	2001	0	NA	no (you will be redirected to the final sections of the questionnaire)	2000	2001	0	NA	no (you will be redirected to the final sections of the questionnaire)	2000	2001	0	NA	no (you will be redirected to the final sections of the questionnaire)	2000	2001	0	NA	no (you will be redirected to the final sections of the questionnaire)	2000	2001	0
5160	SI5000008 Škocjanski zatok	Whole site	NA	Yes	NA	NA	NA	NA	NA	NA	CN02 Izvajanje ukrepov za prilagajanje podnebnim spremembam	2018	2023	Permanent	70	NA	NA	NA	NA	NA	no (you will be redirected to the final sections of the questionnaire)	2000	2001	0	NA	no (you will be redirected to the final sections of the questionnaire)	2000	2001	0	NA	no (you will be redirected to the final sections of the questionnaire)	2000	2001	0	NA	no (you will be redirected to the final sections of the questionnaire)	2000	2001	0	NA	no (you will be redirected to the final sections of the questionnaire)	2000	2001	0	NA	no (you will be redirected to the final sections of the questionnaire)	2000	2001	0
5162	ES5120007 Cap de Creus	Whole site	ES0000514 Espacio marino de l'Empordà	Yes	CB02. Mantener prácticas tradicionales de gestión y explotación forestal	CB03. Restablecer las prácticas de manejo y explotación forestal	NA	NA	NA	NA	CA02. Restaurar pequeñas características del paisaje en tierras agrícolas	2000	2001	Permanent	29	L09 Incendios (naturales)	Calandrella brachydactyla, Oenanthe hispanica, Falco naumanni, Anthus campestris, etc.	NA	NA	NA	no (you will be redirected to the final sections of the questionnaire)	2000	2001	0	NA	no (you will be redirected to the final sections of the questionnaire)	2000	2001	0	NA	no (you will be redirected to the final sections of the questionnaire)	2000	2001	0	NA	no (you will be redirected to the final sections of the questionnaire)	2000	2001	0	NA	no (you will be redirected to the final sections of the questionnaire)	2000	2001	0	NA	no (you will be redirected to the final sections of the questionnaire)	2000	2001	0
5163	ES0000055 Fuentes del Narcea y del Ibias	Whole site	NA	Yes	CB01. Evitar la conversión de tipos de hábitat (semi-) naturales en bosques y de bosques (semi-) naturales en plantaciones forestales intensivas	CB02. Mantener prácticas tradicionales de gestión y explotación forestal	NA	NA	NA	NA	CS03. Mejora del hábitat de las especies de las Directivas	2000	2023	Permanent	0	NA	NA	4030 Brezales secos (todos los subtipos)	4060 Brezales alpinos y subalpinos	4090 Brezales oromediterráneos endémicos con aliaga	no (you will be redirected to the final sections of the questionnaire)	2000	2001	0	NA	no (you will be redirected to the final sections of the questionnaire)	2000	2001	0	NA	no (you will be redirected to the final sections of the questionnaire)	2000	2001	0	NA	no (you will be redirected to the final sections of the questionnaire)	2000	2001	0	NA	no (you will be redirected to the final sections of the questionnaire)	2000	2001	0	NA	no (you will be redirected to the final sections of the questionnaire)	2000	2001	0
5164	ES2110021 Guardiako aintzirak / Lagunas de Laguardia	Whole site	NA	Yes	NA	NA	NA	NA	NA	NA	CS03. Mejora del hábitat de las especies de las Directivas	2003	2003	Permanent	70	A02.01 Intensificación agrícola	NA	1510 Estepas salinas (Limonietalia)	3150 Lagos eutróficos naturales con vegetación Magnopotamion o Hydrocharition	4090 Brezales oromediterráneos endémicos con aliaga	no (you will be redirected to the final sections of the questionnaire)	2000	2001	0	NA	no (you will be redirected to the final sections of the questionnaire)	2000	2001	0	NA	no (you will be redirected to the final sections of the questionnaire)	2000	2001	0	NA	no (you will be redirected to the final sections of the questionnaire)	2000	2001	0	NA	no (you will be redirected to the final sections of the questionnaire)	2000	2001	0	NA	no (you will be redirected to the final sections of the questionnaire)	2000	2001	0
5165	ES0000019 Aiguamolls de l'Alt Empordà	Whole site	NA	Yes	CB06. Detener las prácticas de manejo y explotación forestal	CB07. Combatir la tala ilegal Tomar medidas para detener y prevenir la tala ilegal y las presiones de esta actividad ilegal. B10	NA	NA	CS01. Reforzar las poblaciones de especies de las Directivas	CS02. RNotroducciones de especies de las Directivas	CF10. Gestionar los cambios en los sistemas y regímenes hidrológicos y costeros de la construcción y el desarrollo	2000	2001	Permanent	90	NA	NA	1150 Lagunas	1310 Vegetación anual pionera con Salicornia y otras de zonas fangosas o arenosas	1320 Pastizales de Spartina (Spartinion)	no (you will be redirected to the final sections of the questionnaire)	2000	2001	0	NA	no (you will be redirected to the final sections of the questionnaire)	2000	2001	0	NA	no (you will be redirected to the final sections of the questionnaire)	2000	2001	0	NA	no (you will be redirected to the final sections of the questionnaire)	2000	2001	0	NA	no (you will be redirected to the final sections of the questionnaire)	2000	2001	0	NA	no (you will be redirected to the final sections of the questionnaire)	2000	2001	0
5166	ES0000464 Yeserra Escalona y Dehesa de Campoamor	Whole site	ES5212012 Yeserra de Escalona y Dehesa de Campoamor	Yes	NA	NA	CF01. Gestionar la conversión del suelo para la construcción y el desarrollo de infraestructuras	CG02. Gestión de la caza, la pesca recreativa y la recolección recreativa o comercial o la recolección de plantas	NA	NA	CN02. Implementar medidas de adaptación al cambio climático	2019	2023	Timerary	30	NA	Launaea lanifera; Bufo bufo; Pelobates cultripes; Epidalea calamita; Pelophylax perezi	5330 Todos los tipos	6220 Zonas subestépicas de gramíneas y anuales (Thero-Brachypodietea)	92D0 Galarias ribereñas termomeditterráneas (Norio-Tamaricetea) y del sudoeste de la península ibérica (Securinegion tinctoriae)	no (you will be redirected to the final sections of the questionnaire)	2000	2001	0	NA	no (you will be redirected to the final sections of the questionnaire)	2000	2001	0	NA	no (you will be redirected to the final sections of the questionnaire)	2000	2001	0	NA	no (you will be redirected to the final sections of the questionnaire)	2000	2001	0	NA	no (you will be redirected to the final sections of the questionnaire)	2000	2001	0	NA	no (you will be redirected to the final sections of the questionnaire)	2000	2001	0
5167	ES0000032 Torcal de Antequera	Part of it	NA	Yes	NA	NA	NA	NA	NA	NA	CF03. Reducir el impacto de los deportes al aire libre, el ocio y las actividades recreativas	2010	2023	Timerary	0	NA	NA	NA	NA	NA	no (you will be redirected to the final sections of the questionnaire)	2000	2001	0	NA	no (you will be redirected to the final sections of the questionnaire)	2000	2001	0	NA	no (you will be redirected to the final sections of the questionnaire)	2000	2001	0	NA	no (you will be redirected to the final sections of the questionnaire)	2000	2001	0	NA	no (you will be redirected to the final sections of the questionnaire)	2000	2001	0	NA	no (you will be redirected to the final sections of the questionnaire)	2000	2001	0
5168	ES2110009 GorbNoa	Part of it	NA	Yes	NA	NA	CF03. Reducir el impacto de los deportes al aire libre, el ocio y las actividades recreativas	CG04. Control/erradicación de la caza, pesca y recolección ilegales	NA	NA	CA01. Prevenir la conversión de tipos de hábitat naturales y seminaturales, y hábitats de especies en tierras agrícolas	2000	2023	Permanent	26	NA	NA	5110 Formaciones estables de Buxus sempervirens en pendientes rocosas calcáreas (Berberidion p.)	6430 Megaforbios eutrofos	9120 Hayedos con Ilex y Taxus, ricos en epifitos (Ilici-Fagion)	no (you will be redirected to the final sections of the questionnaire)	2000	2001	0	NA	no (you will be redirected to the final sections of the questionnaire)	2000	2001	0	NA	no (you will be redirected to the final sections of the questionnaire)	2000	2001	0	NA	no (you will be redirected to the final sections of the questionnaire)	2000	2001	0	NA	no (you will be redirected to the final sections of the questionnaire)	2000	2001	0	NA	no (you will be redirected to the final sections of the questionnaire)	2000	2001	0
5169	ES5211007 Montgó	Whole site	NA	Yes	NA	NA	CF03. Reducir el impacto de los deportes al aire libre, el ocio y las actividades recreativas	CG02. Gestión de la caza, la pesca recreativa y la recolección recreativa o comercial o la recolección de plantas	CS01. Reforzar las poblaciones de especies de las Directivas	CS02. RNotroducciones de especies de las Directivas	CI03. Manejo, control o erradicación de otras especies exóticas invasoras	2000	2000	Permanent	20	NA	NA	1240 Acantilados con vegetación de las costas mediterráneas (con Limonium spp.endémicos)	1510 Estepas salinas (Limonietalia)	6110 Prados calcáreos cársticos (Alysso-Sedion albi)	Yes (opcional, se le pedirá que seleccione otra acción con las mismas preguntas de seguimiento que acaba de rellenar)	2000	2001	50	NA	no (you will be redirected to the final sections of the questionnaire)	2000	2001	0	NA	no (you will be redirected to the final sections of the questionnaire)	2000	2001	0	NA	no (you will be redirected to the final sections of the questionnaire)	2000	2001	0	NA	no (you will be redirected to the final sections of the questionnaire)	2000	2001	0	NA	no (you will be redirected to the final sections of the questionnaire)	2000	2001	0
5170	ES0000053 Yeserra Norte de Sevilla	Whole site	ES6180004 Yeserra de Alanís	Yes	CB01. Evitar la conversión de tipos de hábitat (semi-) naturales en bosques y de bosques (semi-) naturales en plantaciones forestales intensivas	CB02. Mantener prácticas tradicionales de gestión y explotación forestal	CF12. Otras medidas relacionadas con las infraestructuras, funcionamiento y actividades residenciales, comerciales, industriales y recreativas	CG02. Gestión de la caza, la pesca recreativa y la recolección recreativa o comercial o la recolección de plantas	CS01. Reforzar las poblaciones de especies de las Directivas	CS03. Mejora del hábitat de las especies de las Directivas	CS03. Mejora del hábitat de las especies de las Directivas	2000	2001	Permanent	72	NA	NA	3170 Estanques temporales mediterráneos	3260 Vegetación flotante de ranúnculos de los ríos de zonas premontañosas y de planicies	4020 Brezales húmedos atlánticos meridionales de Erica cillaris y Erica tetralix	no (you will be redirected to the final sections of the questionnaire)	2000	2001	0	NA	no (you will be redirected to the final sections of the questionnaire)	2000	2001	0	NA	no (you will be redirected to the final sections of the questionnaire)	2000	2001	0	NA	no (you will be redirected to the final sections of the questionnaire)	2000	2001	0	NA	no (you will be redirected to the final sections of the questionnaire)	2000	2001	0	NA	no (you will be redirected to the final sections of the questionnaire)	2000	2001	0
5171	ES0000147 Marjal de Pego-Oliva	Whole site	NA	Yes	NA	NA	CF03. Reducir el impacto de los deportes al aire libre, el ocio y las actividades recreativas	NA	CS01. Reforzar las poblaciones de especies de las Directivas	CS02. RNotroducciones de especies de las Directivas	CA03. Mantener las prácticas agrícolas extensivas existentes y las características del paisaje agrícola	2000	2001	Permanent	46	NA	Emys orbicularis; Botaurus stellaris; Ardea alba; Pandion haliaetus; Circus aeruginosus	1150 Lagunas	1410 Pastizales salinos mediterráneos (Juncetalia maritimi)	3280 Ríos mediterráneos de caudal permanente con Paspalo-Agrostidion y cortinas vegetales ribereñas con Salix y Populus alba	no (you will be redirected to the final sections of the questionnaire)	2000	2001	0	NA	no (you will be redirected to the final sections of the questionnaire)	2000	2001	0	NA	no (you will be redirected to the final sections of the questionnaire)	2000	2001	0	NA	no (you will be redirected to the final sections of the questionnaire)	2000	2001	0	NA	no (you will be redirected to the final sections of the questionnaire)	2000	2001	0	NA	no (you will be redirected to the final sections of the questionnaire)	2000	2001	0
5173	SE0710033 Jämtgaveln	Whole site	NA	Yes	NA	NA	NA	NA	NA	NA	CS03 Förbättring av livsmiljön för arter som omfattas av direktiven	2000	2023	Temporary	1	NA	NA	NA	NA	NA	no (you will be redirected to the final sections of the questionnaire)	2000	2001	0	NA	no (you will be redirected to the final sections of the questionnaire)	2000	2001	0	NA	no (you will be redirected to the final sections of the questionnaire)	2000	2001	0	NA	no (you will be redirected to the final sections of the questionnaire)	2000	2001	0	NA	no (you will be redirected to the final sections of the questionnaire)	2000	2001	0	NA	no (you will be redirected to the final sections of the questionnaire)	2000	2001	0
5174	SE0540101 Gamla Ekudden	Whole site	NA	Yes	NA	NA	NA	NA	CS03 Förbättring av livsmiljön för arter som omfattas av direktiven	CS04 Bevara andra inhemska arter	CS03 Förbättring av livsmiljön för arter som omfattas av direktiven	2000	2023	Permanent	0	NA	NA	6410 Fuktängar med blåtåtel och starr	9070 Trädklädda betesmarker av fennoskandisk typ	NA	yes (optional, you will be asked to select another action with same follow up questions you just filled)	2000	2023	100	NA	no (you will be redirected to the final sections of the questionnaire)	2000	2001	0	NA	no (you will be redirected to the final sections of the questionnaire)	2000	2001	0	NA	no (you will be redirected to the final sections of the questionnaire)	2000	2001	0	NA	no (you will be redirected to the final sections of the questionnaire)	2000	2001	0	NA	no (you will be redirected to the final sections of the questionnaire)	2000	2001	0
5175	SE0810505 Brånsjön	Part of it	NA	Yes	NA	NA	NA	NA	NA	NA	CA04 Återinföra lämpliga jordbruksmetoder för att motstå igenväxning, inklusive slåtter, bete, bränning eller likvärdiga åtgärder.	2000	2009	Permanent	51	A04.03 abandonment of pastoral systems, lack of grazing - övergivande av pastorala system, brist på bete	Persicaria foliosa	NA	NA	NA	no (you will be redirected to the final sections of the questionnaire)	2000	2001	0	NA	no (you will be redirected to the final sections of the questionnaire)	2000	2001	0	NA	no (you will be redirected to the final sections of the questionnaire)	2000	2001	0	NA	no (you will be redirected to the final sections of the questionnaire)	2000	2001	0	NA	no (you will be redirected to the final sections of the questionnaire)	2000	2001	0	NA	no (you will be redirected to the final sections of the questionnaire)	2000	2001	0
5176	SE0330174 Sydöstra Ölands sjömarker	Whole site	NA	Yes	NA	NA	NA	NA	NA	NA	CS03 Förbättring av livsmiljön för arter som omfattas av direktiven	2000	2023	Permanent	0	NA	Calidris alpina schinzii	1150 * Kustnäralaguner	1630 * Boreala strandängar av Östersjötyp	6270 * Artrika torra-friska låglandsgräsmarker av fennoskandisk typ	no (you will be redirected to the final sections of the questionnaire)	2000	2001	0	NA	no (you will be redirected to the final sections of the questionnaire)	2000	2001	0	NA	no (you will be redirected to the final sections of the questionnaire)	2000	2001	0	NA	no (you will be redirected to the final sections of the questionnaire)	2000	2001	0	NA	no (you will be redirected to the final sections of the questionnaire)	2000	2001	0	NA	no (you will be redirected to the final sections of the questionnaire)	2000	2001	0
5177	SE0610029 Tegen	Whole site	NA	Yes	NA	NA	NA	NA	NA	NA	CA05 Anpassa slåtter, bete och annan likvärdig jordbruksverksamhet	2000	2001	Permanent	80	NA	NA	6270 * Artrika torra-friska låglandsgräsmarker av fennoskandisk typ	6520 Högläntaslåtterängar	NA	no (you will be redirected to the final sections of the questionnaire)	2000	2001	0	NA	no (you will be redirected to the final sections of the questionnaire)	2000	2001	0	NA	no (you will be redirected to the final sections of the questionnaire)	2000	2001	0	NA	no (you will be redirected to the final sections of the questionnaire)	2000	2001	0	NA	no (you will be redirected to the final sections of the questionnaire)	2000	2001	0	NA	no (you will be redirected to the final sections of the questionnaire)	2000	2001	0
5178	SE0230342 Tinnerö eklandskap	Whole site	NA	Yes	CB02 Bibehålla befintliga traditionella metoder för skogsförvaltning och skogsutnyttjande	CB03 Återinföra metoder för skogsförvaltning och skogsutnyttjande	NA	CG02 Förvaltning av jakt, fritidsfiske och rekreationsmässig eller kommersiell skörd eller insamling av växter	CS03 Förbättring av livsmiljön för arter som omfattas av direktiven	CS04 Bevara andra inhemska arter	CA04 Återinföra lämpliga jordbruksmetoder för att motstå igenväxning, inklusive slåtter, bete, bränning eller likvärdiga åtgärder.	2000	2002	Permanent	80	A04.03 abandonment of pastoral systems, lack of grazing - övergivande av pastorala system, brist på bete	NA	6210 Kalkgräsmarker (* viktiga orkidélokaler)	6270 * Artrika torra-friska låglandsgräsmarker av fennoskandisk typ	6410 Fuktängar med blåtåtel och starr	no (you will be redirected to the final sections of the questionnaire)	2000	2001	0	NA	no (you will be redirected to the final sections of the questionnaire)	2000	2001	0	NA	no (you will be redirected to the final sections of the questionnaire)	2000	2001	0	NA	no (you will be redirected to the final sections of the questionnaire)	2000	2001	0	NA	no (you will be redirected to the final sections of the questionnaire)	2000	2001	0	NA	no (you will be redirected to the final sections of the questionnaire)	2000	2001	0
5179	SE0530029 Halle- och Hunnebergs branter	Part of it	NA	Yes	NA	NA	NA	NA	NA	NA	CA04 Återinföra lämpliga jordbruksmetoder för att motstå igenväxning, inklusive slåtter, bete, bränning eller likvärdiga åtgärder.	2019	2023	NA	0	A04.02 non intensive grazing - icke intensivt bete	Tetrao urogallus	NA	NA	NA	no (you will be redirected to the final sections of the questionnaire)	2000	2001	0	NA	no (you will be redirected to the final sections of the questionnaire)	2000	2001	0	NA	no (you will be redirected to the final sections of the questionnaire)	2000	2001	0	NA	no (you will be redirected to the final sections of the questionnaire)	2000	2001	0	NA	no (you will be redirected to the final sections of the questionnaire)	2000	2001	0	NA	no (you will be redirected to the final sections of the questionnaire)	2000	2001	0
5180	SE0540314 Backekärr	Whole site	NA	Yes	NA	NA	NA	NA	NA	NA	CS03 Förbättring av livsmiljön för arter som omfattas av direktiven	2013	2023	Permanent	100	A04.03 abandonment of pastoral systems, lack of grazing - övergivande av pastorala system, brist på bete	NA	6270 * Artrika torra-friska låglandsgräsmarker av fennoskandisk typ	6410 Fuktängar med blåtåtel och starr	NA	no (you will be redirected to the final sections of the questionnaire)	2000	2001	0	NA	no (you will be redirected to the final sections of the questionnaire)	2000	2001	0	NA	no (you will be redirected to the final sections of the questionnaire)	2000	2001	0	NA	no (you will be redirected to the final sections of the questionnaire)	2000	2001	0	NA	no (you will be redirected to the final sections of the questionnaire)	2000	2001	0	NA	no (you will be redirected to the final sections of the questionnaire)	2000	2001	0
5181	SE0540083 Ruderskogen	Whole site	NA	No	NA	NA	NA	NA	NA	NA	Gå tillbaka till föregående sida och välj några skötselåtgärder	2018	2023	Temporary	25	NA	NA	NA	NA	NA	no (you will be redirected to the final sections of the questionnaire)	2000	2001	0	NA	no (you will be redirected to the final sections of the questionnaire)	2000	2001	0	NA	no (you will be redirected to the final sections of the questionnaire)	2000	2001	0	NA	no (you will be redirected to the final sections of the questionnaire)	2000	2001	0	NA	no (you will be redirected to the final sections of the questionnaire)	2000	2001	0	NA	no (you will be redirected to the final sections of the questionnaire)	2000	2001	0
5182	SE0540008 Bare mosse	Whole site	NA	Yes	NA	NA	NA	NA	NA	NA	CJ03 Återställa livsmiljöer som påverkats av hydrologiska förändringar med flera syften	2022	2023	Temporary	17	NA	NA	7110 * Aktivahögmossar	7140 Öppna svagt välvda mossar, fattigkärr, intermediära kärr och gungflyn	91D0 * Skogbevuxen myr	no (you will be redirected to the final sections of the questionnaire)	2000	2001	0	NA	no (you will be redirected to the final sections of the questionnaire)	2000	2001	0	NA	no (you will be redirected to the final sections of the questionnaire)	2000	2001	0	NA	no (you will be redirected to the final sections of the questionnaire)	2000	2001	0	NA	no (you will be redirected to the final sections of the questionnaire)	2000	2001	0	NA	no (you will be redirected to the final sections of the questionnaire)	2000	2001	0
5183	SE0520146 Bredfjället	Whole site	NA	Yes	NA	NA	CF02 Återställande av livsmiljöer i områden som påverkats av infrastruktur, drift och aktiviteter för bostäder, handel, industri och rekreation	NA	NA	NA	CB06 Stoppa skogsförvaltning och skogsutnyttjande	2000	2023	Permanent	100	B02 Forest and Plantation management & use - Skogs- och plantagerskötsel och användning	NA	NA	NA	NA	no (you will be redirected to the final sections of the questionnaire)	2000	2001	0	NA	no (you will be redirected to the final sections of the questionnaire)	2000	2001	0	NA	no (you will be redirected to the final sections of the questionnaire)	2000	2001	0	NA	no (you will be redirected to the final sections of the questionnaire)	2000	2001	0	NA	no (you will be redirected to the final sections of the questionnaire)	2000	2001	0	NA	no (you will be redirected to the final sections of the questionnaire)	2000	2001	0
5184	SE0530126 Dättern	Part of it	NA	Yes	NA	NA	CF03 Minska påverkan från utomhussporter, fritids- och rekreationsaktiviteter	NA	CS03 Förbättring av livsmiljön för arter som omfattas av direktiven	CS04 Bevara andra inhemska arter	CA05 Anpassa slåtter, bete och annan likvärdig jordbruksverksamhet	2017	2023	Permanent	20	NA	NA	6410 Fuktängar med blåtåtel och starr	6430 Högörtängar	NA	no (you will be redirected to the final sections of the questionnaire)	2000	2001	0	NA	no (you will be redirected to the final sections of the questionnaire)	2000	2001	0	NA	no (you will be redirected to the final sections of the questionnaire)	2000	2001	0	NA	no (you will be redirected to the final sections of the questionnaire)	2000	2001	0	NA	no (you will be redirected to the final sections of the questionnaire)	2000	2001	0	NA	no (you will be redirected to the final sections of the questionnaire)	2000	2001	0
5185	SE0530121 Häggsjöryr	Whole site	NA	Yes	NA	NA	NA	NA	NA	NA	CA04 Återinföra lämpliga jordbruksmetoder för att motstå igenväxning, inklusive slåtter, bete, bränning eller likvärdiga åtgärder.	2000	2023	Permanent	50	NA	NA	NA	NA	NA	no (you will be redirected to the final sections of the questionnaire)	2000	2001	0	NA	no (you will be redirected to the final sections of the questionnaire)	2000	2001	0	NA	no (you will be redirected to the final sections of the questionnaire)	2000	2001	0	NA	no (you will be redirected to the final sections of the questionnaire)	2000	2001	0	NA	no (you will be redirected to the final sections of the questionnaire)	2000	2001	0	NA	no (you will be redirected to the final sections of the questionnaire)	2000	2001	0
5186	SE0520141 Kynnefjäll	Whole site	NA	Yes	NA	NA	NA	NA	NA	NA	CB05 Anpassa/förändra metoder för skogsförvaltning och skogsutnyttjande	2000	2023	Permanent	90	NA	NA	9010 * Västlig taiga	91D0 * Skogbevuxen myr	NA	no (you will be redirected to the final sections of the questionnaire)	2000	2001	0	NA	no (you will be redirected to the final sections of the questionnaire)	2000	2001	0	NA	no (you will be redirected to the final sections of the questionnaire)	2000	2001	0	NA	no (you will be redirected to the final sections of the questionnaire)	2000	2001	0	NA	no (you will be redirected to the final sections of the questionnaire)	2000	2001	0	NA	no (you will be redirected to the final sections of the questionnaire)	2000	2001	0
5187	SE0530080 Mollungen	Whole site	NA	Yes	CB04 Anpassa/förvalta återbeskogning och skogsföryngring	CB05 Anpassa/förändra metoder för skogsförvaltning och skogsutnyttjande	NA	NA	NA	NA	CB05 Anpassa/förändra metoder för skogsförvaltning och skogsutnyttjande	2000	2023	Permanent	80	NA	NA	9010 * Västlig taiga	9110 Bokskog av fryle-typ	9130 Bokskog av Asperulo-Fagentum-typ	no (you will be redirected to the final sections of the questionnaire)	2000	2001	0	NA	no (you will be redirected to the final sections of the questionnaire)	2000	2001	0	NA	no (you will be redirected to the final sections of the questionnaire)	2000	2001	0	NA	no (you will be redirected to the final sections of the questionnaire)	2000	2001	0	NA	no (you will be redirected to the final sections of the questionnaire)	2000	2001	0	NA	no (you will be redirected to the final sections of the questionnaire)	2000	2001	0
5188	SE0520034 Stigfjorden	Part of it	SE0520053 Sundsby	Yes	NA	NA	NA	NA	NA	NA	CA04 Återinföra lämpliga jordbruksmetoder för att motstå igenväxning, inklusive slåtter, bete, bränning eller likvärdiga åtgärder.	2000	2023	Permanent	5	A04.03 abandonment of pastoral systems, lack of grazing - övergivande av pastorala system, brist på bete	NA	1330 Atlantiska havsstrandängar (Glauco-Puccinellietalia maritimae)	6270 * Artrika torra-friska låglandsgräsmarker av fennoskandisk typ	6410 Fuktängar med blåtåtel och starr	no (you will be redirected to the final sections of the questionnaire)	2000	2001	0	NA	no (you will be redirected to the final sections of the questionnaire)	2000	2001	0	NA	no (you will be redirected to the final sections of the questionnaire)	2000	2001	0	NA	no (you will be redirected to the final sections of the questionnaire)	2000	2001	0	NA	no (you will be redirected to the final sections of the questionnaire)	2000	2001	0	NA	no (you will be redirected to the final sections of the questionnaire)	2000	2001	0
5189	SE0520107 Vättlefjäll	Whole site	NA	Yes	CB05 Anpassa/förändra metoder för skogsförvaltning och skogsutnyttjande	CB06 Stoppa skogsförvaltning och skogsutnyttjande	NA	NA	NA	NA	CB06 Stoppa skogsförvaltning och skogsutnyttjande	2000	2023	Permanent	50	B02 Forest and Plantation management & use - Skogs- och plantagerskötsel och användning	NA	NA	NA	NA	no (you will be redirected to the final sections of the questionnaire)	2000	2001	0	NA	no (you will be redirected to the final sections of the questionnaire)	2000	2001	0	NA	no (you will be redirected to the final sections of the questionnaire)	2000	2001	0	NA	no (you will be redirected to the final sections of the questionnaire)	2000	2001	0	NA	no (you will be redirected to the final sections of the questionnaire)	2000	2001	0	NA	no (you will be redirected to the final sections of the questionnaire)	2000	2001	0
5191	SE0530051 Yttre Bodane-Kräklingarna	Part of it	NA	Yes	NA	NA	NA	NA	NA	NA	CA04 Återinföra lämpliga jordbruksmetoder för att motstå igenväxning, inklusive slåtter, bete, bränning eller likvärdiga åtgärder.	2015	2023	NA	5	J03.01 reduction or loss of specific habitat features - minskning eller förlust av specifika habitategenskaper	NA	NA	NA	NA	no (you will be redirected to the final sections of the questionnaire)	2000	2001	0	NA	no (you will be redirected to the final sections of the questionnaire)	2000	2001	0	NA	no (you will be redirected to the final sections of the questionnaire)	2000	2001	0	NA	no (you will be redirected to the final sections of the questionnaire)	2000	2001	0	NA	no (you will be redirected to the final sections of the questionnaire)	2000	2001	0	NA	no (you will be redirected to the final sections of the questionnaire)	2000	2001	0
5192	SE0240133 Venakärret	Whole site	NA	Yes	NA	NA	NA	NA	NA	NA	CA04 Återinföra lämpliga jordbruksmetoder för att motstå igenväxning, inklusive slåtter, bete, bränning eller likvärdiga åtgärder.	2000	2001	Permanent	50	NA	NA	NA	NA	NA	yes (optional, you will be asked to select another action with same follow up questions you just filled)	2000	2009	80	NA	no (you will be redirected to the final sections of the questionnaire)	2000	2001	0	NA	no (you will be redirected to the final sections of the questionnaire)	2000	2001	0	NA	no (you will be redirected to the final sections of the questionnaire)	2000	2001	0	NA	no (you will be redirected to the final sections of the questionnaire)	2000	2001	0	NA	no (you will be redirected to the final sections of the questionnaire)	2000	2001	0
5193	SE0620236 Holmsjöarna-väst	Whole site	NA	Yes	NA	NA	NA	CG02 Förvaltning av jakt, fritidsfiske och rekreationsmässig eller kommersiell skörd eller insamling av växter	NA	NA	CA05 Anpassa slåtter, bete och annan likvärdig jordbruksverksamhet	2000	2001	Permanent	0	NA	NA	NA	NA	NA	no (you will be redirected to the final sections of the questionnaire)	2000	2001	0	NA	no (you will be redirected to the final sections of the questionnaire)	2000	2001	0	NA	no (you will be redirected to the final sections of the questionnaire)	2000	2001	0	NA	no (you will be redirected to the final sections of the questionnaire)	2000	2001	0	NA	no (you will be redirected to the final sections of the questionnaire)	2000	2001	0	NA	no (you will be redirected to the final sections of the questionnaire)	2000	2001	0
5194	SE0620048 Koppången	Whole site	NA	Yes	NA	NA	NA	NA	NA	NA	CL04 Other åtgärder relaterade till naturliga processer	2020	2023	NA	1	NA	NA	NA	NA	NA	no (you will be redirected to the final sections of the questionnaire)	2000	2001	0	NA	no (you will be redirected to the final sections of the questionnaire)	2000	2001	0	NA	no (you will be redirected to the final sections of the questionnaire)	2000	2001	0	NA	no (you will be redirected to the final sections of the questionnaire)	2000	2001	0	NA	no (you will be redirected to the final sections of the questionnaire)	2000	2001	0	NA	no (you will be redirected to the final sections of the questionnaire)	2000	2001	0
5195	SE0410089 Sonekulla	Whole site	NA	Yes	NA	NA	CF12 Other åtgärder som rör infrastruktur, drift och verksamhet för bostäder, handel, industri och rekreation	NA	CS03 Förbättring av livsmiljön för arter som omfattas av direktiven	CS04 Bevara andra inhemska arter	CS03 Förbättring av livsmiljön för arter som omfattas av direktiven	2016	2022	Permanent	80	NA	Lucanus cervus	6270 * Artrika torra-friska låglandsgräsmarker av fennoskandisk typ	9070 Trädklädda betesmarker av fennoskandisk typ	NA	no (you will be redirected to the final sections of the questionnaire)	2000	2001	0	NA	no (you will be redirected to the final sections of the questionnaire)	2000	2001	0	NA	no (you will be redirected to the final sections of the questionnaire)	2000	2001	0	NA	no (you will be redirected to the final sections of the questionnaire)	2000	2001	0	NA	no (you will be redirected to the final sections of the questionnaire)	2000	2001	0	NA	no (you will be redirected to the final sections of the questionnaire)	2000	2001	0
5196	SE0530206 Amma- och Hästamossarna	Whole site	NA	No	NA	NA	NA	NA	NA	NA	Gå tillbaka till föregående sida och välj några skötselåtgärder	2000	2001	NA	0	NA	NA	NA	NA	NA	no (you will be redirected to the final sections of the questionnaire)	2000	2001	0	NA	no (you will be redirected to the final sections of the questionnaire)	2000	2001	0	NA	no (you will be redirected to the final sections of the questionnaire)	2000	2001	0	NA	no (you will be redirected to the final sections of the questionnaire)	2000	2001	0	NA	no (you will be redirected to the final sections of the questionnaire)	2000	2001	0	NA	no (you will be redirected to the final sections of the questionnaire)	2000	2001	0
5197	SE0530213 Ramlamossen	Whole site	NA	No	NA	NA	NA	NA	NA	NA	Gå tillbaka till föregående sida och välj några skötselåtgärder	2000	2001	NA	0	NA	NA	NA	NA	NA	no (you will be redirected to the final sections of the questionnaire)	2000	2001	0	NA	no (you will be redirected to the final sections of the questionnaire)	2000	2001	0	NA	no (you will be redirected to the final sections of the questionnaire)	2000	2001	0	NA	no (you will be redirected to the final sections of the questionnaire)	2000	2001	0	NA	no (you will be redirected to the final sections of the questionnaire)	2000	2001	0	NA	no (you will be redirected to the final sections of the questionnaire)	2000	2001	0
5198	SE0530100 Nolhagaviken	Whole site	NA	Yes	NA	NA	NA	NA	NA	NA	CA03 Bevara befintliga omfattande jordbruksmetoder och särdrag i jordbrukslandskapet	2000	2023	Permanent	20	NA	NA	NA	NA	NA	no (you will be redirected to the final sections of the questionnaire)	2000	2001	0	NA	no (you will be redirected to the final sections of the questionnaire)	2000	2001	0	NA	no (you will be redirected to the final sections of the questionnaire)	2000	2001	0	NA	no (you will be redirected to the final sections of the questionnaire)	2000	2001	0	NA	no (you will be redirected to the final sections of the questionnaire)	2000	2001	0	NA	no (you will be redirected to the final sections of the questionnaire)	2000	2001	0
5199	SE0310020 Store mosse nationalpark	Whole site	NA	Yes	NA	NA	CF02 Återställande av livsmiljöer i områden som påverkats av infrastruktur, drift och aktiviteter för bostäder, handel, industri och rekreation	CG02 Förvaltning av jakt, fritidsfiske och rekreationsmässig eller kommersiell skörd eller insamling av växter	NA	NA	CA04 Återinföra lämpliga jordbruksmetoder för att motstå igenväxning, inklusive slåtter, bete, bränning eller likvärdiga åtgärder.	2000	2023	Permanent	15	NA	NA	3160 Naturliga dystrofa sjöar och småvatten	6410 Fuktängar med blåtåtel och starr	7110 * Aktivahögmossar	no (you will be redirected to the final sections of the questionnaire)	2000	2001	0	NA	no (you will be redirected to the final sections of the questionnaire)	2000	2001	0	NA	no (you will be redirected to the final sections of the questionnaire)	2000	2001	0	NA	no (you will be redirected to the final sections of the questionnaire)	2000	2001	0	NA	no (you will be redirected to the final sections of the questionnaire)	2000	2001	0	NA	no (you will be redirected to the final sections of the questionnaire)	2000	2001	0
5201	SE0540013 Sjöängen	Whole site	NA	Yes	NA	NA	NA	NA	CS02 Återinföra arter från direktiven	CS03 Förbättring av livsmiljön för arter som omfattas av direktiven	CA05 Anpassa slåtter, bete och annan likvärdig jordbruksverksamhet	2000	2023	Permanent	30	NA	NA	NA	NA	NA	no (you will be redirected to the final sections of the questionnaire)	2000	2001	0	NA	no (you will be redirected to the final sections of the questionnaire)	2000	2001	0	NA	no (you will be redirected to the final sections of the questionnaire)	2000	2001	0	NA	no (you will be redirected to the final sections of the questionnaire)	2000	2001	0	NA	no (you will be redirected to the final sections of the questionnaire)	2000	2001	0	NA	no (you will be redirected to the final sections of the questionnaire)	2000	2001	0
5202	SE0210052 Fagerön	Whole site	NA	Yes	CB02 Bibehålla befintliga traditionella metoder för skogsförvaltning och skogsutnyttjande	CB03 Återinföra metoder för skogsförvaltning och skogsutnyttjande	CF12 Other åtgärder som rör infrastruktur, drift och verksamhet för bostäder, handel, industri och rekreation	NA	NA	NA	CA05 Anpassa slåtter, bete och annan likvärdig jordbruksverksamhet	2000	2023	Permanent	65	NA	NA	1630 * Boreala strandängar av Östersjötyp	6270 * Artrika torra-friska låglandsgräsmarker av fennoskandisk typ	6410 Fuktängar med blåtåtel och starr	no (you will be redirected to the final sections of the questionnaire)	2000	2001	0	NA	no (you will be redirected to the final sections of the questionnaire)	2000	2001	0	NA	no (you will be redirected to the final sections of the questionnaire)	2000	2001	0	NA	no (you will be redirected to the final sections of the questionnaire)	2000	2001	0	NA	no (you will be redirected to the final sections of the questionnaire)	2000	2001	0	NA	no (you will be redirected to the final sections of the questionnaire)	2000	2001	0
5204	SE0620315 Trygåskölen	Whole site	NA	Yes	NA	NA	NA	NA	NA	NA	CJ03 Återställa livsmiljöer som påverkats av hydrologiska förändringar med flera syften	2002	2003	Temporary	4	B02 Forest and Plantation management & use - Skogs- och plantagerskötsel och användning	NA	7140 Öppna svagt välvda mossar, fattigkärr, intermediära kärr och gungflyn	7230 Rikkärr	7310 * Aapamyrar	no (you will be redirected to the final sections of the questionnaire)	2000	2001	0	NA	no (you will be redirected to the final sections of the questionnaire)	2000	2001	0	NA	no (you will be redirected to the final sections of the questionnaire)	2000	2001	0	NA	no (you will be redirected to the final sections of the questionnaire)	2000	2001	0	NA	no (you will be redirected to the final sections of the questionnaire)	2000	2001	0	NA	no (you will be redirected to the final sections of the questionnaire)	2000	2001	0
5205	SE0540063 Kinnekulle	Part of it	NA	Yes	CB03 Återinföra metoder för skogsförvaltning och skogsutnyttjande	CB04 Anpassa/förvalta återbeskogning och skogsföryngring	NA	NA	CS03 Förbättring av livsmiljön för arter som omfattas av direktiven	CS04 Bevara andra inhemska arter	CA05 Anpassa slåtter, bete och annan likvärdig jordbruksverksamhet	2000	2002	Permanent	25	NA	NA	5130 Enbuskmarker på hedar eller kalkgräsmarker	6110 * Gräsmarker på kalkhällar	6210 Kalkgräsmarker (* viktiga orkidélokaler)	no (you will be redirected to the final sections of the questionnaire)	2000	2001	0	NA	no (you will be redirected to the final sections of the questionnaire)	2000	2001	0	NA	no (you will be redirected to the final sections of the questionnaire)	2000	2001	0	NA	no (you will be redirected to the final sections of the questionnaire)	2000	2001	0	NA	no (you will be redirected to the final sections of the questionnaire)	2000	2001	0	NA	no (you will be redirected to the final sections of the questionnaire)	2000	2001	0
5206	SE0530088 Frälsegården	Part of it	NA	Yes	NA	NA	NA	NA	NA	NA	CA03 Bevara befintliga omfattande jordbruksmetoder och särdrag i jordbrukslandskapet	2000	2023	Permanent	0	NA	NA	6210 Kalkgräsmarker (* viktiga orkidélokaler)	6510 Slåtterängar i låglandet (Alopecurus pratensis, Sanguisorba officinalis)	NA	no (you will be redirected to the final sections of the questionnaire)	2000	2001	0	NA	no (you will be redirected to the final sections of the questionnaire)	2000	2001	0	NA	no (you will be redirected to the final sections of the questionnaire)	2000	2001	0	NA	no (you will be redirected to the final sections of the questionnaire)	2000	2001	0	NA	no (you will be redirected to the final sections of the questionnaire)	2000	2001	0	NA	no (you will be redirected to the final sections of the questionnaire)	2000	2001	0
5207	SE0540286 Kurebo	Whole site	NA	Yes	NA	NA	NA	NA	NA	NA	CA03 Bevara befintliga omfattande jordbruksmetoder och särdrag i jordbrukslandskapet	2000	2023	Permanent	90	A04.03 abandonment of pastoral systems, lack of grazing - övergivande av pastorala system, brist på bete	NA	6230 * Artrika stagg-gräsmarker på silikatsubstrat	6270 * Artrika torra-friska låglandsgräsmarker av fennoskandisk typ	6410 Fuktängar med blåtåtel och starr	no (you will be redirected to the final sections of the questionnaire)	2000	2001	0	NA	no (you will be redirected to the final sections of the questionnaire)	2000	2001	0	NA	no (you will be redirected to the final sections of the questionnaire)	2000	2001	0	NA	no (you will be redirected to the final sections of the questionnaire)	2000	2001	0	NA	no (you will be redirected to the final sections of the questionnaire)	2000	2001	0	NA	no (you will be redirected to the final sections of the questionnaire)	2000	2001	0
5208	SE0540207 Fredsbergs mosse	Whole site	NA	No	NA	NA	NA	NA	NA	NA	Gå tillbaka till föregående sida och välj några skötselåtgärder	2000	2000	Permanent	0	NA	NA	3160 Naturliga dystrofa sjöar och småvatten	7110 * Aktivahögmossar	7140 Öppna svagt välvda mossar, fattigkärr, intermediära kärr och gungflyn	no (you will be redirected to the final sections of the questionnaire)	2000	2001	0	NA	no (you will be redirected to the final sections of the questionnaire)	2000	2001	0	NA	no (you will be redirected to the final sections of the questionnaire)	2000	2001	0	NA	no (you will be redirected to the final sections of the questionnaire)	2000	2001	0	NA	no (you will be redirected to the final sections of the questionnaire)	2000	2001	0	NA	no (you will be redirected to the final sections of the questionnaire)	2000	2001	0
5209	SE0540293 Greby backar	Whole site	NA	Yes	NA	NA	NA	NA	NA	NA	CA05 Anpassa slåtter, bete och annan likvärdig jordbruksverksamhet	2000	2023	Permanent	100	NA	NA	6270 * Artrika torra-friska låglandsgräsmarker av fennoskandisk typ	6410 Fuktängar med blåtåtel och starr	NA	no (you will be redirected to the final sections of the questionnaire)	2000	2001	0	NA	no (you will be redirected to the final sections of the questionnaire)	2000	2001	0	NA	no (you will be redirected to the final sections of the questionnaire)	2000	2001	0	NA	no (you will be redirected to the final sections of the questionnaire)	2000	2001	0	NA	no (you will be redirected to the final sections of the questionnaire)	2000	2001	0	NA	no (you will be redirected to the final sections of the questionnaire)	2000	2001	0
5210	SE0540332 Onsö	Whole site	NA	Yes	NA	NA	NA	NA	NA	NA	CA03 Bevara befintliga omfattande jordbruksmetoder och särdrag i jordbrukslandskapet	2006	2023	NA	100	NA	NA	NA	NA	NA	yes (optional, you will be asked to select another action with same follow up questions you just filled)	2005	2023	100	NA	yes (optional, you will be asked to select another action with same follow up questions you just filled)	2021	2023	60	NA	yes (optional, you will be asked to select another action with same follow up questions you just filled)	2015	2023	10	NA	no (you will be redirected to the final sections of the questionnaire)	2000	2001	0	NA	no (you will be redirected to the final sections of the questionnaire)	2000	2001	0	NA	no (you will be redirected to the final sections of the questionnaire)	2000	2001	0
5211	SE0620002 Vedungsfjällen	Whole site	NA	No	NA	NA	NA	NA	NA	NA	Gå tillbaka till föregående sida och välj några skötselåtgärder	2000	2001	NA	0	NA	NA	NA	NA	NA	no (you will be redirected to the final sections of the questionnaire)	2000	2001	0	NA	no (you will be redirected to the final sections of the questionnaire)	2000	2001	0	NA	no (you will be redirected to the final sections of the questionnaire)	2000	2001	0	NA	no (you will be redirected to the final sections of the questionnaire)	2000	2001	0	NA	no (you will be redirected to the final sections of the questionnaire)	2000	2001	0	NA	no (you will be redirected to the final sections of the questionnaire)	2000	2001	0
5212	SE0620009 Drevfjällen	Whole site	NA	Yes	NA	NA	NA	NA	NA	NA	CA05 Anpassa slåtter, bete och annan likvärdig jordbruksverksamhet	2013	2023	Permanent	0	NA	NA	NA	NA	NA	no (you will be redirected to the final sections of the questionnaire)	2000	2001	0	NA	no (you will be redirected to the final sections of the questionnaire)	2000	2001	0	NA	no (you will be redirected to the final sections of the questionnaire)	2000	2001	0	NA	no (you will be redirected to the final sections of the questionnaire)	2000	2001	0	NA	no (you will be redirected to the final sections of the questionnaire)	2000	2001	0	NA	no (you will be redirected to the final sections of the questionnaire)	2000	2001	0
5214	SE0620260 Hån	Whole site	NA	Yes	NA	NA	NA	NA	NA	NA	CA03 Bevara befintliga omfattande jordbruksmetoder och särdrag i jordbrukslandskapet	2004	2023	Permanent	90	NA	NA	6270 * Artrika torra-friska låglandsgräsmarker av fennoskandisk typ	6410 Fuktängar med blåtåtel och starr	NA	yes (optional, you will be asked to select another action with same follow up questions you just filled)	2020	2023	10	NA	no (you will be redirected to the final sections of the questionnaire)	2000	2001	0	NA	no (you will be redirected to the final sections of the questionnaire)	2000	2001	0	NA	no (you will be redirected to the final sections of the questionnaire)	2000	2001	0	NA	no (you will be redirected to the final sections of the questionnaire)	2000	2001	0	NA	no (you will be redirected to the final sections of the questionnaire)	2000	2001	0
5216	SE0540163 Blängsmossen	Whole site	NA	Yes	NA	NA	NA	NA	NA	NA	Gå tillbaka till föregående sida och välj några skötselåtgärder	2000	2001	Temporary	0	NA	NA	NA	NA	NA	no (you will be redirected to the final sections of the questionnaire)	2000	2001	0	NA	no (you will be redirected to the final sections of the questionnaire)	2000	2001	0	NA	no (you will be redirected to the final sections of the questionnaire)	2000	2001	0	NA	no (you will be redirected to the final sections of the questionnaire)	2000	2001	0	NA	no (you will be redirected to the final sections of the questionnaire)	2000	2001	0	NA	no (you will be redirected to the final sections of the questionnaire)	2000	2001	0
5217	SE0110092 Stora Nassa	Whole site	NA	Yes	NA	NA	NA	NA	NA	NA	CI03 Hantering, kontroll eller utrotning av andra invasiva främmande arter	2000	2023	Permanent	100	K02.01 species composition change (succession) - förändring av artsammansättning (succession)	Lutra lutra; Lepus timidus; Melanitta fusca; Somateria mollissima;Bucephala clangula; Haliaeetus albicilla; Uria aalge; Alca torda; Cepphus grylle	NA	NA	NA	yes (optional, you will be asked to select another action with same follow up questions you just filled)	2000	2023	2	Platanthera bifolia;	no (you will be redirected to the final sections of the questionnaire)	2000	2001	0	NA	no (you will be redirected to the final sections of the questionnaire)	2000	2001	0	NA	no (you will be redirected to the final sections of the questionnaire)	2000	2001	0	NA	no (you will be redirected to the final sections of the questionnaire)	2000	2001	0	NA	no (you will be redirected to the final sections of the questionnaire)	2000	2001	0
5218	SE0630177 Svansjömyran med Hamra nationalpark	Whole site	NA	Yes	CB06 Stoppa skogsförvaltning och skogsutnyttjande	CB08 Återställande av skogsmiljöer i habitatdirektivets bilaga I	NA	NA	NA	NA	CB06 Stoppa skogsförvaltning och skogsutnyttjande	2000	2001	Permanent	100	NA	NA	3260 Vattendrag med flytbladsvegetation eller akvatiska mossor	7140 Öppna svagt välvda mossar, fattigkärr, intermediära kärr och gungflyn	7310 * Aapamyrar	no (you will be redirected to the final sections of the questionnaire)	2000	2001	0	NA	no (you will be redirected to the final sections of the questionnaire)	2000	2001	0	NA	no (you will be redirected to the final sections of the questionnaire)	2000	2001	0	NA	no (you will be redirected to the final sections of the questionnaire)	2000	2001	0	NA	no (you will be redirected to the final sections of the questionnaire)	2000	2001	0	NA	no (you will be redirected to the final sections of the questionnaire)	2000	2001	0
5219	SE0510123 Aleskogen	Whole site	NA	Yes	NA	NA	NA	NA	NA	NA	CB05 Anpassa/förändra metoder för skogsförvaltning och skogsutnyttjande	2000	2020	Permanent	15	NA	NA	NA	NA	NA	no (you will be redirected to the final sections of the questionnaire)	2000	2001	0	NA	no (you will be redirected to the final sections of the questionnaire)	2000	2001	0	NA	no (you will be redirected to the final sections of the questionnaire)	2000	2001	0	NA	no (you will be redirected to the final sections of the questionnaire)	2000	2001	0	NA	no (you will be redirected to the final sections of the questionnaire)	2000	2001	0	NA	no (you will be redirected to the final sections of the questionnaire)	2000	2001	0
5220	SE0240176 Nasta	Whole site	NA	Yes	NA	NA	NA	NA	NA	NA	CS03 Förbättring av livsmiljön för arter som omfattas av direktiven	2013	2013	Temporary	30	NA	NA	NA	NA	NA	no (you will be redirected to the final sections of the questionnaire)	2000	2001	0	NA	no (you will be redirected to the final sections of the questionnaire)	2000	2001	0	NA	no (you will be redirected to the final sections of the questionnaire)	2000	2001	0	NA	no (you will be redirected to the final sections of the questionnaire)	2000	2001	0	NA	no (you will be redirected to the final sections of the questionnaire)	2000	2001	0	NA	no (you will be redirected to the final sections of the questionnaire)	2000	2001	0
5355	SKUEV0329 Kovacske luky	Whole site	NA	No	NA	NA	NA	NA	NA	NA	Prosím vráťte sa na predchádzajúcu stránku a vyberte niektoré akcie.	2000	2001	NA	0	NA	NA	NA	NA	NA	no (you will be redirected to the final sections of the questionnaire)	2000	2001	0	NA	no (you will be redirected to the final sections of the questionnaire)	2000	2001	0	NA	no (you will be redirected to the final sections of the questionnaire)	2000	2001	0	NA	no (you will be redirected to the final sections of the questionnaire)	2000	2001	0	NA	no (you will be redirected to the final sections of the questionnaire)	2000	2001	0	NA	no (you will be redirected to the final sections of the questionnaire)	2000	2001	0
5356	IT9150014 Le Cesine	Whole site	NA	Yes	NA	NA	CF12 Altre misure relative a infrastrutture, operazioni e attività residenziali, commerciali, industriali e ricreative.	CG15 Altre misure relative allo sfruttamento delle specie	NA	NA	CA16 Altre misure relative alle pratiche agricole	2000	2001	Permanent	100	NA	NA	NA	NA	NA	yes (optional, you will be asked to select another action with same follow up questions you just filled)	2000	2001	100	Emys orbicularis	no (you will be redirected to the final sections of the questionnaire)	2000	2001	0	NA	no (you will be redirected to the final sections of the questionnaire)	2000	2001	0	NA	no (you will be redirected to the final sections of the questionnaire)	2000	2001	0	NA	no (you will be redirected to the final sections of the questionnaire)	2000	2001	0	NA	no (you will be redirected to the final sections of the questionnaire)	2000	2001	0
5358	IT4020026 Boschi dNo Ghirardi	Whole site	NA	Yes	NA	NA	CF03 Ridurre l'impatto delle attività sportive, ludiche e ricreative all'aperto	NA	CS01 Rafforzare le popolazioni di specie delle direttive	CS02 RNotrodurre le specie previste dalle direttive	CA05 Adattare lo sfalcio, il pascolo e altre attività agricole equivalenti	2000	2023	Permanent	40	NA	NA	NA	NA	NA	yes (optional, you will be asked to select another action with same follow up questions you just filled)	2013	2023	1	Rana dalmatina; Hyla intermedia	no (you will be redirected to the final sections of the questionnaire)	2000	2001	0	NA	no (you will be redirected to the final sections of the questionnaire)	2000	2001	0	NA	no (you will be redirected to the final sections of the questionnaire)	2000	2001	0	NA	no (you will be redirected to the final sections of the questionnaire)	2000	2001	0	NA	no (you will be redirected to the final sections of the questionnaire)	2000	2001	0
5359	IT3250030 Laguna medio-inferiore di Venezia	Part of it	NA	Yes	NA	NA	NA	NA	CS01 Rafforzare le popolazioni di specie delle direttive	CS03 Miglioramento dell'habitat delle specie previste dalle direttive	CB08 Ripristino degli habitat forestali dell'Allegato I	2019	2023	Permanent	10	NA	Cladium mariscus	NA	NA	NA	yes (optional, you will be asked to select another action with same follow up questions you just filled)	2019	2023	6	Cladium mariscus	no (you will be redirected to the final sections of the questionnaire)	2000	2001	0	NA	no (you will be redirected to the final sections of the questionnaire)	2000	2001	0	NA	no (you will be redirected to the final sections of the questionnaire)	2000	2001	0	NA	no (you will be redirected to the final sections of the questionnaire)	2000	2001	0	NA	no (you will be redirected to the final sections of the questionnaire)	2000	2001	0
5360	IT9130007 Area delle Gravine	Part of it	NA	Yes	NA	NA	NA	NA	CS01 Rafforzare le popolazioni di specie delle direttive	CS03 Miglioramento dell'habitat delle specie previste dalle direttive	CS03 Miglioramento dell'habitat delle specie previste dalle direttive	2020	2023	Timerary	5	NA	Bufotes balearicus; Zerynthia polyxena; Melanargia arge; Cerambyx cerdo; Nyctalus lNosleri; Pipistrellus pipistrellus; Pipistrellus kuhlii	NA	NA	NA	yes (optional, you will be asked to select another action with same follow up questions you just filled)	2020	2023	0	NA	no (you will be redirected to the final sections of the questionnaire)	2000	2001	0	NA	no (you will be redirected to the final sections of the questionnaire)	2000	2001	0	NA	no (you will be redirected to the final sections of the questionnaire)	2000	2001	0	NA	no (you will be redirected to the final sections of the questionnaire)	2000	2001	0	NA	no (you will be redirected to the final sections of the questionnaire)	2000	2001	0
5361	IT8020015 Invaso del Fiume Tammaro	Whole site	NA	Yes	NA	NA	NA	NA	NA	NA	CS03 Miglioramento dell'habitat delle specie previste dalle direttive	2021	2023	Timerary	5	NA	NA	NA	NA	NA	yes (optional, you will be asked to select another action with same follow up questions you just filled)	2022	2023	5	NA	no (you will be redirected to the final sections of the questionnaire)	2000	2001	0	NA	no (you will be redirected to the final sections of the questionnaire)	2000	2001	0	NA	no (you will be redirected to the final sections of the questionnaire)	2000	2001	0	NA	no (you will be redirected to the final sections of the questionnaire)	2000	2001	0	NA	no (you will be redirected to the final sections of the questionnaire)	2000	2001	0
5363	IT5220011 Zona umida di Alviano	Whole site	NA	Yes	NA	NA	NA	NA	NA	NA	CI03 Gestione, controllo o eradicazione di altre specie esotiche invasive	2000	2001	Permanent	0	NA	NA	NA	NA	NA	no (you will be redirected to the final sections of the questionnaire)	2000	2001	0	NA	no (you will be redirected to the final sections of the questionnaire)	2000	2001	0	NA	no (you will be redirected to the final sections of the questionnaire)	2000	2001	0	NA	no (you will be redirected to the final sections of the questionnaire)	2000	2001	0	NA	no (you will be redirected to the final sections of the questionnaire)	2000	2001	0	NA	no (you will be redirected to the final sections of the questionnaire)	2000	2001	0
5364	IT5320009 Fiume Esino in località Ripa Bianca	Part of it	NA	Yes	NA	NA	NA	NA	NA	NA	CS03 Miglioramento dell'habitat delle specie previste dalle direttive	2000	2001	Permanent	3	M02.04-Migrazione delle specie (arrivo naturale di specie nuove)	Nycticorax nycticorax; Mycrocarbo Pygmeus; Himantopus himantopus; Egretta garzetta; Hyxobrichus minutus;	NA	NA	NA	no (you will be redirected to the final sections of the questionnaire)	2000	2001	0	NA	no (you will be redirected to the final sections of the questionnaire)	2000	2001	0	NA	no (you will be redirected to the final sections of the questionnaire)	2000	2001	0	NA	no (you will be redirected to the final sections of the questionnaire)	2000	2001	0	NA	no (you will be redirected to the final sections of the questionnaire)	2000	2001	0	NA	no (you will be redirected to the final sections of the questionnaire)	2000	2001	0
5365	IT3210013 Palude del Busatello	Part of it	NA	Yes	NA	NA	NA	NA	NA	NA	CS04 Gestire altre specie autoctone	2022	2023	Timerary	70	NA	NA	NA	NA	NA	no (you will be redirected to the final sections of the questionnaire)	2000	2001	0	NA	no (you will be redirected to the final sections of the questionnaire)	2000	2001	0	NA	no (you will be redirected to the final sections of the questionnaire)	2000	2001	0	NA	no (you will be redirected to the final sections of the questionnaire)	2000	2001	0	NA	no (you will be redirected to the final sections of the questionnaire)	2000	2001	0	NA	no (you will be redirected to the final sections of the questionnaire)	2000	2001	0
5366	ITA010005 Laghetti di Preola e Gorghi Tondi e Sciare di Mazara	Whole site	NA	Yes	NA	NA	NA	NA	CS01 Rafforzare le popolazioni di specie delle direttive	CS03 Miglioramento dell'habitat delle specie previste dalle direttive	CI02 Gestione, controllo o eradicazione di specie esotiche invasive stabilite e di interesse per l'Unione.	2000	2009	Timerary	15	NA	NA	NA	NA	NA	no (you will be redirected to the final sections of the questionnaire)	2000	2001	0	NA	no (you will be redirected to the final sections of the questionnaire)	2000	2001	0	NA	no (you will be redirected to the final sections of the questionnaire)	2000	2001	0	NA	no (you will be redirected to the final sections of the questionnaire)	2000	2001	0	NA	no (you will be redirected to the final sections of the questionnaire)	2000	2001	0	NA	no (you will be redirected to the final sections of the questionnaire)	2000	2001	0
5367	IT9220055 Bosco Pantano di Policoro e Costa Ionica Foce Yesnni	Part of it	NA	Yes	CB08 Ripristino degli habitat forestali dell'Allegato I	CB15 Altre misure relative alle pratiche forestali	NA	NA	CS01 Rafforzare le popolazioni di specie delle direttive	CS03 Miglioramento dell'habitat delle specie previste dalle direttive	CS03 Miglioramento dell'habitat delle specie previste dalle direttive	2000	2023	Permanent	10	NA	Canis lupus italicus;	NA	NA	NA	yes (optional, you will be asked to select another action with same follow up questions you just filled)	2000	2023	90	NA	no (you will be redirected to the final sections of the questionnaire)	2000	2001	0	NA	no (you will be redirected to the final sections of the questionnaire)	2000	2001	0	NA	no (you will be redirected to the final sections of the questionnaire)	2000	2001	0	NA	no (you will be redirected to the final sections of the questionnaire)	2000	2001	0	NA	no (you will be redirected to the final sections of the questionnaire)	2000	2001	0
5368	IT5180101 La Verna - Monte Penna	Whole site	NA	Yes	NA	NA	CF03 Ridurre l'impatto delle attività sportive, ludiche e ricreative all'aperto	NA	NA	NA	CS01 Rafforzare le popolazioni di specie delle direttive	2001	2023	Permanent	70	NA	NA	NA	NA	NA	yes (optional, you will be asked to select another action with same follow up questions you just filled)	2001	2022	99	NA	no (you will be redirected to the final sections of the questionnaire)	2000	2001	0	NA	no (you will be redirected to the final sections of the questionnaire)	2000	2001	0	NA	no (you will be redirected to the final sections of the questionnaire)	2000	2001	0	NA	no (you will be redirected to the final sections of the questionnaire)	2000	2001	0	NA	no (you will be redirected to the final sections of the questionnaire)	2000	2001	0
5369	IT1331402 BNogua - Monte Dente - Gargassa - Pavaglione	Whole site	NA	Yes	NA	NA	NA	NA	NA	NA	CA05 Adattare lo sfalcio, il pascolo e altre attività agricole equivalenti	2011	2023	Permanent	10	A04.03-Abbandono dNo sistemi pastorali, assenza di pascolo	NA	NA	NA	NA	no (you will be redirected to the final sections of the questionnaire)	2000	2001	0	NA	no (you will be redirected to the final sections of the questionnaire)	2000	2001	0	NA	no (you will be redirected to the final sections of the questionnaire)	2000	2001	0	NA	no (you will be redirected to the final sections of the questionnaire)	2000	2001	0	NA	no (you will be redirected to the final sections of the questionnaire)	2000	2001	0	NA	no (you will be redirected to the final sections of the questionnaire)	2000	2001	0
5370	IT8030007 Cratere di Astroni	Whole site	NA	Yes	NA	NA	NA	NA	NA	NA	CL03 Ripristino degli habitat in seguito a catastrofi geologiche e naturali	2000	2023	Permanent	80	NA	NA	NA	NA	NA	yes (optional, you will be asked to select another action with same follow up questions you just filled)	2000	2023	70	NA	no (you will be redirected to the final sections of the questionnaire)	2000	2001	0	NA	no (you will be redirected to the final sections of the questionnaire)	2000	2001	0	NA	no (you will be redirected to the final sections of the questionnaire)	2000	2001	0	NA	no (you will be redirected to the final sections of the questionnaire)	2000	2001	0	NA	no (you will be redirected to the final sections of the questionnaire)	2000	2001	0
5372	IT2090501 Senna Lodigiana	Whole site	NA	No	NA	NA	NA	NA	NA	NA	Tornare alla pagina precedente e selezionare alcune azioni	2000	2001	NA	0	NA	NA	NA	NA	NA	no (you will be redirected to the final sections of the questionnaire)	2000	2001	0	NA	no (you will be redirected to the final sections of the questionnaire)	2000	2001	0	NA	no (you will be redirected to the final sections of the questionnaire)	2000	2001	0	NA	no (you will be redirected to the final sections of the questionnaire)	2000	2001	0	NA	no (you will be redirected to the final sections of the questionnaire)	2000	2001	0	NA	no (you will be redirected to the final sections of the questionnaire)	2000	2001	0
5373	IT2090503 Castelnuovo Bocca d'Adda	Whole site	NA	No	NA	NA	NA	NA	NA	NA	Tornare alla pagina precedente e selezionare alcune azioni	2000	2001	NA	0	NA	NA	NA	NA	NA	no (you will be redirected to the final sections of the questionnaire)	2000	2001	0	NA	no (you will be redirected to the final sections of the questionnaire)	2000	2001	0	NA	no (you will be redirected to the final sections of the questionnaire)	2000	2001	0	NA	no (you will be redirected to the final sections of the questionnaire)	2000	2001	0	NA	no (you will be redirected to the final sections of the questionnaire)	2000	2001	0	NA	no (you will be redirected to the final sections of the questionnaire)	2000	2001	0
5374	IT2090702 Po di Corte S. Andrea	Whole site	NA	No	NA	NA	NA	NA	NA	NA	Tornare alla pagina precedente e selezionare alcune azioni	2000	2001	NA	0	NA	NA	NA	NA	NA	no (you will be redirected to the final sections of the questionnaire)	2000	2001	0	NA	no (you will be redirected to the final sections of the questionnaire)	2000	2001	0	NA	no (you will be redirected to the final sections of the questionnaire)	2000	2001	0	NA	no (you will be redirected to the final sections of the questionnaire)	2000	2001	0	NA	no (you will be redirected to the final sections of the questionnaire)	2000	2001	0	NA	no (you will be redirected to the final sections of the questionnaire)	2000	2001	0
5375	IT2090701 Po di San Rocco al Porto	Whole site	NA	No	NA	NA	NA	NA	NA	NA	Tornare alla pagina precedente e selezionare alcune azioni	2000	2001	NA	0	NA	NA	NA	NA	NA	no (you will be redirected to the final sections of the questionnaire)	2000	2001	0	NA	no (you will be redirected to the final sections of the questionnaire)	2000	2001	0	NA	no (you will be redirected to the final sections of the questionnaire)	2000	2001	0	NA	no (you will be redirected to the final sections of the questionnaire)	2000	2001	0	NA	no (you will be redirected to the final sections of the questionnaire)	2000	2001	0	NA	no (you will be redirected to the final sections of the questionnaire)	2000	2001	0
5376	IT2060014 Boschetto della Cascina Campagna	Whole site	NA	Yes	NA	NA	NA	NA	NA	NA	CB08 Ripristino degli habitat forestali dell'Allegato I	2021	2023	NA	40	J03-Altre modifiche agli ecosistemi	NA	NA	NA	NA	no (you will be redirected to the final sections of the questionnaire)	2000	2001	0	NA	no (you will be redirected to the final sections of the questionnaire)	2000	2001	0	NA	no (you will be redirected to the final sections of the questionnaire)	2000	2001	0	NA	no (you will be redirected to the final sections of the questionnaire)	2000	2001	0	NA	no (you will be redirected to the final sections of the questionnaire)	2000	2001	0	NA	no (you will be redirected to the final sections of the questionnaire)	2000	2001	0
5377	IT2010016 Val Veddasca	Whole site	NA	Yes	CB01 Impedire la conversione di habitat (semi)naturali in foreste e di foreste (semi)naturali in piantagioni forestali intensive.	CB05 Adattare/modificare le pratiche di gestione e sfruttamento delle foreste	CF03 Ridurre l'impatto delle attività sportive, ludiche e ricreative all'aperto	NA	NA	NA	CA04 Ripristinare le pratiche agricole appropriate per affrontare l'abbandono, tra cui lo sfalcio, il pascolo, la bruciatura o misure equivalenti.	2018	2023	Permanent	2	A04.03-Abbandono dNo sistemi pastorali, assenza di pascolo	NA	NA	NA	NA	yes (optional, you will be asked to select another action with same follow up questions you just filled)	2014	2023	80	NA	no (you will be redirected to the final sections of the questionnaire)	2000	2001	0	NA	no (you will be redirected to the final sections of the questionnaire)	2000	2001	0	NA	no (you will be redirected to the final sections of the questionnaire)	2000	2001	0	NA	no (you will be redirected to the final sections of the questionnaire)	2000	2001	0	NA	no (you will be redirected to the final sections of the questionnaire)	2000	2001	0
5378	IT2010018 Monte Sangiano	Whole site	NA	Yes	NA	NA	NA	NA	NA	NA	CC01 Adattare/gestire l'estrazione di risorse non energetiche	2015	2023	NA	15	C01.04.01-miniere a cielo aperto	NA	NA	NA	NA	yes (optional, you will be asked to select another action with same follow up questions you just filled)	2015	2023	6	NA	no (you will be redirected to the final sections of the questionnaire)	2000	2001	0	NA	no (you will be redirected to the final sections of the questionnaire)	2000	2001	0	NA	no (you will be redirected to the final sections of the questionnaire)	2000	2001	0	NA	no (you will be redirected to the final sections of the questionnaire)	2000	2001	0	NA	no (you will be redirected to the final sections of the questionnaire)	2000	2001	0
5379	IT2030006 Valle S. Croce e Valle del Curone	Whole site	NA	Yes	CB02 Mantenere le pratiche tradizionali di gestione e sfruttamento delle foreste	CB04 Adattare/gestire il rimboschimento e la rigenerazione forestale	NA	NA	CS01 Rafforzare le popolazioni di specie delle direttive	CS02 RNotrodurre le specie previste dalle direttive	CB15 Altre misure relative alle pratiche forestali	2000	2001	Permanent	0	NA	NA	NA	NA	NA	no (you will be redirected to the final sections of the questionnaire)	2000	2001	0	NA	no (you will be redirected to the final sections of the questionnaire)	2000	2001	0	NA	no (you will be redirected to the final sections of the questionnaire)	2000	2001	0	NA	no (you will be redirected to the final sections of the questionnaire)	2000	2001	0	NA	no (you will be redirected to the final sections of the questionnaire)	2000	2001	0	NA	no (you will be redirected to the final sections of the questionnaire)	2000	2001	0
5380	IT1332603 Parco di Portofino	Whole site	NA	Yes	NA	NA	NA	NA	CS01 Rafforzare le popolazioni di specie delle direttive	CS03 Miglioramento dell'habitat delle specie previste dalle direttive	CL02 Minimizzare/prevenire gli impatti delle catastrofi geologiche e naturali	2000	2020	Permanent	0	NA	NA	NA	NA	NA	no (you will be redirected to the final sections of the questionnaire)	2000	2001	0	NA	no (you will be redirected to the final sections of the questionnaire)	2000	2001	0	NA	no (you will be redirected to the final sections of the questionnaire)	2000	2001	0	NA	no (you will be redirected to the final sections of the questionnaire)	2000	2001	0	NA	no (you will be redirected to the final sections of the questionnaire)	2000	2001	0	NA	no (you will be redirected to the final sections of the questionnaire)	2000	2001	0
5381	IT2070017 Valli di San Antonio	Whole site	NA	Yes	NA	NA	NA	NA	NA	NA	CA04 Ripristinare le pratiche agricole appropriate per affrontare l'abbandono, tra cui lo sfalcio, il pascolo, la bruciatura o misure equivalenti.	2020	2022	Timerary	30	NA	NA	NA	NA	NA	no (you will be redirected to the final sections of the questionnaire)	2000	2001	0	NA	no (you will be redirected to the final sections of the questionnaire)	2000	2001	0	NA	no (you will be redirected to the final sections of the questionnaire)	2000	2001	0	NA	no (you will be redirected to the final sections of the questionnaire)	2000	2001	0	NA	no (you will be redirected to the final sections of the questionnaire)	2000	2001	0	NA	no (you will be redirected to the final sections of the questionnaire)	2000	2001	0
5382	IT3320012 Prealpi Giulie Settentrionali	Part of it	NA	Yes	NA	NA	NA	NA	CS01 Rafforzare le popolazioni di specie delle direttive	CS03 Miglioramento dell'habitat delle specie previste dalle direttive	CS03 Miglioramento dell'habitat delle specie previste dalle direttive	2000	2023	Permanent	1	NA	NA	NA	NA	NA	no (you will be redirected to the final sections of the questionnaire)	2000	2001	0	NA	no (you will be redirected to the final sections of the questionnaire)	2000	2001	0	NA	no (you will be redirected to the final sections of the questionnaire)	2000	2001	0	NA	no (you will be redirected to the final sections of the questionnaire)	2000	2001	0	NA	no (you will be redirected to the final sections of the questionnaire)	2000	2001	0	NA	no (you will be redirected to the final sections of the questionnaire)	2000	2001	0
5383	IT3120150 Talpina - Brentonico	Whole site	NA	Yes	NA	NA	NA	NA	CS03 Miglioramento dell'habitat delle specie previste dalle direttive	CS04 Gestire altre specie autoctone	CS04 Gestire altre specie autoctone	2021	2022	NA	0	J03-Altre modifiche agli ecosistemi	NA	NA	NA	NA	no (you will be redirected to the final sections of the questionnaire)	2000	2001	0	NA	no (you will be redirected to the final sections of the questionnaire)	2000	2001	0	NA	no (you will be redirected to the final sections of the questionnaire)	2000	2001	0	NA	no (you will be redirected to the final sections of the questionnaire)	2000	2001	0	NA	no (you will be redirected to the final sections of the questionnaire)	2000	2001	0	NA	no (you will be redirected to the final sections of the questionnaire)	2000	2001	0
5384	IT4060003 Vene di Bellocchio, Sacca di Bellocchio, Foce del Fiume Reno, Pineta di Bellocchio	Part of it	NA	Yes	NA	NA	CF08 Ridurre/eliminare la contaminazione marina da rifiuti	CG04 Controllo/eradicazione delle uccisioni, della pesca e della raccolta illegali	CS01 Rafforzare le popolazioni di specie delle direttive	CS03 Miglioramento dell'habitat delle specie previste dalle direttive	CN02 Attuare misure di adattamento ai cambiamenti climatici	2020	2023	Timerary	100	NA	NA	NA	NA	NA	no (you will be redirected to the final sections of the questionnaire)	2000	2001	0	NA	no (you will be redirected to the final sections of the questionnaire)	2000	2001	0	NA	no (you will be redirected to the final sections of the questionnaire)	2000	2001	0	NA	no (you will be redirected to the final sections of the questionnaire)	2000	2001	0	NA	no (you will be redirected to the final sections of the questionnaire)	2000	2001	0	NA	no (you will be redirected to the final sections of the questionnaire)	2000	2001	0
5385	IT4070009 Ortazzo, Ortazzino, Foce del Torrente Bevano	Part of it	NA	Yes	NA	NA	CF03 Ridurre l'impatto delle attività sportive, ludiche e ricreative all'aperto	CG04 Controllo/eradicazione delle uccisioni, della pesca e della raccolta illegali	CS01 Rafforzare le popolazioni di specie delle direttive	CS03 Miglioramento dell'habitat delle specie previste dalle direttive	CN02 Attuare misure di adattamento ai cambiamenti climatici	2010	2023	Timerary	100	NA	NA	NA	NA	NA	no (you will be redirected to the final sections of the questionnaire)	2000	2001	0	NA	no (you will be redirected to the final sections of the questionnaire)	2000	2001	0	NA	no (you will be redirected to the final sections of the questionnaire)	2000	2001	0	NA	no (you will be redirected to the final sections of the questionnaire)	2000	2001	0	NA	no (you will be redirected to the final sections of the questionnaire)	2000	2001	0	NA	no (you will be redirected to the final sections of the questionnaire)	2000	2001	0
5386	IT4060005 Sacca di Goro, Po di Goro, Valle Dindona, Foce del Po di Volano	Part of it	NA	Yes	NA	NA	CF03 Ridurre l'impatto delle attività sportive, ludiche e ricreative all'aperto	NA	CS01 Rafforzare le popolazioni di specie delle direttive	CS03 Miglioramento dell'habitat delle specie previste dalle direttive	CS01 Rafforzare le popolazioni di specie delle direttive	2015	2023	Timerary	100	NA	NA	NA	NA	NA	no (you will be redirected to the final sections of the questionnaire)	2000	2001	0	NA	no (you will be redirected to the final sections of the questionnaire)	2000	2001	0	NA	no (you will be redirected to the final sections of the questionnaire)	2000	2001	0	NA	no (you will be redirected to the final sections of the questionnaire)	2000	2001	0	NA	no (you will be redirected to the final sections of the questionnaire)	2000	2001	0	NA	no (you will be redirected to the final sections of the questionnaire)	2000	2001	0
5387	ITB030080 Isola di Mal di Ventre e Catalano	Whole site	ITB030034 Stagno di Mistras di Oristano	Yes	NA	NA	NA	NA	NA	NA	CG01 Gestione della pesca professionale/commerciale (compresa la raccolta di molluschi e alghe)	2017	2023	Permanent	100	F02.01-Pesca professionale passiva (include altri metodi di pesca non elencati nelle subcategorie)	NA	NA	NA	NA	no (you will be redirected to the final sections of the questionnaire)	2000	2001	0	NA	no (you will be redirected to the final sections of the questionnaire)	2000	2001	0	NA	no (you will be redirected to the final sections of the questionnaire)	2000	2001	0	NA	no (you will be redirected to the final sections of the questionnaire)	2000	2001	0	NA	no (you will be redirected to the final sections of the questionnaire)	2000	2001	0	NA	no (you will be redirected to the final sections of the questionnaire)	2000	2001	0
5388	IT3120160 Lagorai	Whole site	IT3120022 Palu' dNo Mugheri	Yes	CB04 Adattare/gestire il rimboschimento e la rigenerazione forestale	CB14 Gestire le operazioni e le infrastrutture di drenaggio e di irrigazione.	NA	NA	NA	NA	CS03 Miglioramento dell'habitat delle specie previste dalle direttive	2018	2020	NA	50	K02-Evoluzione delle biocenosi, successione (inclusa l'avanzata del cespuglieto)	NA	NA	NA	NA	no (you will be redirected to the final sections of the questionnaire)	2000	2001	0	NA	no (you will be redirected to the final sections of the questionnaire)	2000	2001	0	NA	no (you will be redirected to the final sections of the questionnaire)	2000	2001	0	NA	no (you will be redirected to the final sections of the questionnaire)	2000	2001	0	NA	no (you will be redirected to the final sections of the questionnaire)	2000	2001	0	NA	no (you will be redirected to the final sections of the questionnaire)	2000	2001	0
5389	IT3230083 Dolomiti Feltrine e Bellunesi	Whole site	IT3230087 Versante Sud delle Dolomiti Feltrine	Yes	NA	NA	NA	CG04 Controllo/eradicazione delle uccisioni, della pesca e della raccolta illegali	NA	NA	CA04 Ripristinare le pratiche agricole appropriate per affrontare l'abbandono, tra cui lo sfalcio, il pascolo, la bruciatura o misure equivalenti.	2000	2001	Permanent	0	NA	Phengaris arion; Parnassius apollo	NA	NA	NA	no (you will be redirected to the final sections of the questionnaire)	2000	2001	0	NA	no (you will be redirected to the final sections of the questionnaire)	2000	2001	0	NA	no (you will be redirected to the final sections of the questionnaire)	2000	2001	0	NA	no (you will be redirected to the final sections of the questionnaire)	2000	2001	0	NA	no (you will be redirected to the final sections of the questionnaire)	2000	2001	0	NA	no (you will be redirected to the final sections of the questionnaire)	2000	2001	0
5390	IT1331402 BNogua - Monte Dente - Gargassa - Pavaglione	Whole site	NA	Yes	NA	NA	CF03 Ridurre l'impatto delle attività sportive, ludiche e ricreative all'aperto	NA	NA	NA	CA05 Adattare lo sfalcio, il pascolo e altre attività agricole equivalenti	2000	2023	Permanent	10	A04.03-Abbandono dNo sistemi pastorali, assenza di pascolo	NA	NA	NA	NA	no (you will be redirected to the final sections of the questionnaire)	2000	2001	0	NA	no (you will be redirected to the final sections of the questionnaire)	2000	2001	0	NA	no (you will be redirected to the final sections of the questionnaire)	2000	2001	0	NA	no (you will be redirected to the final sections of the questionnaire)	2000	2001	0	NA	no (you will be redirected to the final sections of the questionnaire)	2000	2001	0	NA	no (you will be redirected to the final sections of the questionnaire)	2000	2001	0
5391	IT1323271 Fondali Noli - Bergeggi	Whole site	NA	Yes	NA	NA	NA	NA	NA	NA	CS03 Miglioramento dell'habitat delle specie previste dalle direttive	2009	2023	Permanent	40	NA	NA	NA	NA	NA	no (you will be redirected to the final sections of the questionnaire)	2000	2001	0	NA	no (you will be redirected to the final sections of the questionnaire)	2000	2001	0	NA	no (you will be redirected to the final sections of the questionnaire)	2000	2001	0	NA	no (you will be redirected to the final sections of the questionnaire)	2000	2001	0	NA	no (you will be redirected to the final sections of the questionnaire)	2000	2001	0	NA	no (you will be redirected to the final sections of the questionnaire)	2000	2001	0
5392	IT1170003 Stagni di Belangero (Asti)	Whole site	NA	Yes	NA	NA	NA	NA	NA	NA	CB04 Adattare/gestire il rimboschimento e la rigenerazione forestale	2020	2023	Permanent	15	B01.02-Piantagione su terreni non forestati (specie non native)	NA	NA	NA	NA	no (you will be redirected to the final sections of the questionnaire)	2000	2001	0	NA	no (you will be redirected to the final sections of the questionnaire)	2000	2001	0	NA	no (you will be redirected to the final sections of the questionnaire)	2000	2001	0	NA	no (you will be redirected to the final sections of the questionnaire)	2000	2001	0	NA	no (you will be redirected to the final sections of the questionnaire)	2000	2001	0	NA	no (you will be redirected to the final sections of the questionnaire)	2000	2001	0
5393	IT7120132 Parco Nazionale d'Abruzzo, Lazio e Molise ed aree limitrofe	Whole site	NA	Yes	CB02 Mantenere le pratiche tradizionali di gestione e sfruttamento delle foreste	CB04 Adattare/gestire il rimboschimento e la rigenerazione forestale	CF04 Ridurre/eliminare l'inquinamento da fonte puntuale delle acque superficiali o sotterranee proveniente da aree e attività industriali, commerciali, residenziali e ricreative.	NA	NA	NA	CA04 Ripristinare le pratiche agricole appropriate per affrontare l'abbandono, tra cui lo sfalcio, il pascolo, la bruciatura o misure equivalenti.	2018	2022	Timerary	10	NA	NA	NA	NA	NA	no (you will be redirected to the final sections of the questionnaire)	2000	2001	0	NA	no (you will be redirected to the final sections of the questionnaire)	2000	2001	0	NA	no (you will be redirected to the final sections of the questionnaire)	2000	2001	0	NA	no (you will be redirected to the final sections of the questionnaire)	2000	2001	0	NA	no (you will be redirected to the final sections of the questionnaire)	2000	2001	0	NA	no (you will be redirected to the final sections of the questionnaire)	2000	2001	0
5394	IT3120178 Pale di San Martino	Part of it	NA	Yes	CB01 Impedire la conversione di habitat (semi)naturali in foreste e di foreste (semi)naturali in piantagioni forestali intensive.	CB15 Altre misure relative alle pratiche forestali	NA	CG02 Gestione della caccia, della pesca sportiva e della raccolta di piante a scopo ricreativo o commerciale.	CS03 Miglioramento dell'habitat delle specie previste dalle direttive	CS04 Gestire altre specie autoctone	CA03 Mantenere le pratiche agricole estensive esistenti e le caratteristiche del paesaggio agricolo.	2017	2023	Timerary	0	K02-Evoluzione delle biocenosi, successione (inclusa l'avanzata del cespuglieto)	NA	NA	NA	NA	no (you will be redirected to the final sections of the questionnaire)	2000	2001	0	NA	no (you will be redirected to the final sections of the questionnaire)	2000	2001	0	NA	no (you will be redirected to the final sections of the questionnaire)	2000	2001	0	NA	no (you will be redirected to the final sections of the questionnaire)	2000	2001	0	NA	no (you will be redirected to the final sections of the questionnaire)	2000	2001	0	NA	no (you will be redirected to the final sections of the questionnaire)	2000	2001	0
[truncated: 1,040 more columns]
