# Supplementary material for: Threats to and management of Natura 2000 protected areas relative to agricultural practices
Source: Conserv Biol. 2025 Nov 25;40(2):e70172. doi: 10.1111/cobi.70172 (PMC13036295; doi:10.1111/cobi.70172)
Supplement: Supplementary file 6 — Supporting data for running the code [file COBI-40-e70172-s002.xlsx]

## Sheet: final list
code	text	Category	Classification	Old classification	grouping	class		Explanation
A01	A01 Cultivation	Agriculture (A)	I	NA	Other	Agriculture		I = THREAT RELATED TO THE PRESENCE OF CERTAIN AGRICULTURAL PRACTICES
A02	A02 modification of cultivation practices	Agriculture (A)	I	NA	Cultivation changes	Agriculture		E = THREAT RELATED TO THE LACK OF CERTAIN AGRICULTURAL PRACTICES
A02.01	A02.01 agricultural intensification	Agriculture (A)	I	NA	Cultivation changes	Agriculture		U = UNKNOWN
A02.02	A02.02 crop change	Agriculture (A)	I	NA	Cultivation changes	Agriculture
A02.03	A02.03 grassland removal for arable land	Agriculture (A)	I	NA	Cultivation changes	Agriculture
A03	A03 mowing / cutting of grassland	Agriculture (A)	U	NA	Grasslands management	Agriculture
A03.01	A03.01 intensive mowing or intensification	Agriculture (A)	I	NA	Grasslands management	Agriculture
A03.02	A03.02 non intensive mowing	Agriculture (A)	U	NA	Grasslands management	Agriculture
A03.03	A03.03 abandonment / lack of mowing	Agriculture (A)	E	NA	Grasslands management	Agriculture
A04	A04 grazing	Agriculture (A)	U	NA	Grazing practices	Agriculture
A04.01	A04.01 intensive grazing	Agriculture (A)	I	NA	Grazing practices	Agriculture
A04.01.01	A04.01.01 intensive cattle grazing	Agriculture (A)	I	NA	Grazing practices	Agriculture
A04.01.02	A04.01.02 intensive sheep grazing	Agriculture (A)	I	NA	Grazing practices	Agriculture
A04.01.03	A04.01.03 intensive horse grazing	Agriculture (A)	I	NA	Grazing practices	Agriculture
A04.01.04	A04.01.04 intensive goat grazing	Agriculture (A)	I	NA	Grazing practices	Agriculture
A04.01.05	A04.01.05 intensive mixed animal grazing	Agriculture (A)	I	NA	Grazing practices	Agriculture
A04.02	A04.02 non intensive grazing	Agriculture (A)	U	NA	Grazing practices	Agriculture
A04.02.01	A04.02.01 non intensive cattle grazing	Agriculture (A)	U	NA	Grazing practices	Agriculture
A04.02.02	A04.02.02 non intensive sheep grazing	Agriculture (A)	U	NA	Grazing practices	Agriculture
A04.02.03	A04.02.03 non intensive horse grazing	Agriculture (A)	U	NA	Grazing practices	Agriculture
A04.02.04	A04.02.04 non intensive goat grazing	Agriculture (A)	U	NA	Grazing practices	Agriculture
A04.02.05	A04.02.05 non intensive mixed animal grazing	Agriculture (A)	U	NA	Grazing practices	Agriculture
A04.03	A04.03 abandonment of pastoral systems, lack of grazing	Agriculture (A)	E	NA	Grazing practices	Agriculture
A05	A05 livestock farming and animal breeding (without grazing)	Agriculture (A)	U	NA	Livestock farming	Agriculture
A05.01	A05.01 Animal breeding,	Agriculture (A)	I	NA	Livestock farming	Agriculture
A05.02	A05.02 stock feeding	Agriculture (A)	I	NA	Livestock farming	Agriculture
A05.03	A05.03 Lack of animal breeding	Agriculture (A)	E	NA	Livestock farming	Agriculture
A06	A06 annual and perennial non-timber crops	Agriculture (A)	U	NA	Crop production	Agriculture
A06.01	A06.01 annual crops for food production	Agriculture (A)	U	NA	Crop production	Agriculture
A06.01.01	A06.01.01 intensive annual crops for food production/ intensification	Agriculture (A)	I	NA	Crop production	Agriculture
A06.01.02	A06.01.02 non- intensive annual crops for food production	Agriculture (A)	U	NA	Crop production	Agriculture
A06.02	A06.02 perennial non-timber crops	Agriculture (A)	U	NA	Crop production	Agriculture
A06.02.01	A06.02.01 intensive perennial non-timber crops/intensification	Agriculture (A)	I	NA	Crop production	Agriculture
A06.02.02	A06.02.02 non-intensive perennial non-timber crops	Agriculture (A)	U	NA	Crop production	Agriculture
A06.03	A06.03 biofuel-production	Agriculture (A)	I	NA	Crop production	Agriculture
A06.04	A06.04 abandonment of crop production	Agriculture (A)	E	NA	Crop production	Agriculture
A07	A07 use of biocides, hormones and chemicals	Agriculture (A)	I	NA	Agrochemicals	Agriculture
A08	A08 Fertilisation	Agriculture (A)	I	NA	Agrochemicals	Agriculture
A09	A09 Irrigation	Agriculture (A)	I	NA	Irrigation	Agriculture
A10	A10 Restructuring agricultural land holding	Agriculture (A)	I	NA	Agricultural infrastructures	Agriculture
A10.01	A10.01 removal of hedges and copses or scrub	Agriculture (A)	I	NA	Agricultural infrastructures	Agriculture
A10.02	A10.02 removal of stone walls and embankments	Agriculture (A)	I	NA	Agricultural infrastructures	Agriculture
A11	A11 Agriculture activities not referred to above	Agriculture (A)	U	NA	Other	Agriculture
B01	B01 forest planting on open ground	Sylviculture, forestry (B)				Forestry
B01.01	B01.01 forest planting on open ground (native trees)	Sylviculture, forestry (B)				Forestry
B01.02	B01.02 artificial planting on open ground (non-native trees)	Sylviculture, forestry (B)				Forestry
B02	B02 Forest and Plantation management & use	Sylviculture, forestry (B)				Forestry
B02.01	B02.01 forest replanting	Sylviculture, forestry (B)				Forestry
B02.01.01	B02.01.01 forest replanting (native trees)	Sylviculture, forestry (B)				Forestry
B02.01.02	B02.01.02 forest replanting (non native trees)	Sylviculture, forestry (B)				Forestry
B02.02	B02.02 forestry clearance	Sylviculture, forestry (B)				Forestry
B02.03	B02.03 removal of forest undergrowth	Sylviculture, forestry (B)				Forestry
B02.04	B02.04 removal of dead and dying trees	Sylviculture, forestry (B)				Forestry
B02.05	B02.05 non- intensive timber production (leaving dead wood/ old trees untouched)	Sylviculture, forestry (B)				Forestry
B02.06	B02.06 thinning of tree layer	Sylviculture, forestry (B)				Forestry
B03	B03 forest exploitation without replanting or natural regrowth	Sylviculture, forestry (B)				Forestry
B04	B04 use of biocides, hormones and chemicals (forestry)	Sylviculture, forestry (B)				Forestry
B05	B05 use of fertilizers (forestry)	Sylviculture, forestry (B)				Forestry
B06	B06 grazing in forests/ woodland	Sylviculture, forestry (B)				Forestry
B07	B07 Forestry activities not referred to above	Sylviculture, forestry (B)				Forestry
C01	C01 Mining and quarrying	Mining, extraction of materials and energy production (C)				Resource extraction
C01.01	C01.01 Sand and gravel extraction	Mining, extraction of materials and energy production (C)				Resource extraction
C01.01.01	C01.01.01 sand and gravel quarries	Mining, extraction of materials and energy production (C)				Resource extraction
C01.01.02	C01.01.02 removal of beach materials	Mining, extraction of materials and energy production (C)				Resource extraction
C01.02	C01.02 Loam and clay pits	Mining, extraction of materials and energy production (C)				Resource extraction
C01.03	C01.03 Peat extraction	Mining, extraction of materials and energy production (C)				Resource extraction
C01.03.01	C01.03.01 hand cutting of peat	Mining, extraction of materials and energy production (C)				Resource extraction
C01.03.02	C01.03.02 mechanical removal of peat	Mining, extraction of materials and energy production (C)				Resource extraction
C01.04	C01.04 Mines	Mining, extraction of materials and energy production (C)				Resource extraction
C01.04.01	C01.04.01 open cast mining	Mining, extraction of materials and energy production (C)				Resource extraction
C01.04.02	C01.04.02 underground mining	Mining, extraction of materials and energy production (C)				Resource extraction
C01.05	C01.05 Salt works	Mining, extraction of materials and energy production (C)				Resource extraction
C01.05.01	C01.05.01 abandonment of saltpans (salinas)	Mining, extraction of materials and energy production (C)				Resource extraction
C01.05.02	C01.05.02 conversion of saltpans	Mining, extraction of materials and energy production (C)				Resource extraction
C01.06	C01.06 Geotechnical survey	Mining, extraction of materials and energy production (C)				Resource extraction
C01.07	C01.07 Mining and extraction activities not referred to above	Mining, extraction of materials and energy production (C)				Resource extraction
C02	C02 Exploration and extraction of oil or gas	Mining, extraction of materials and energy production (C)				Resource extraction
C02.01	C02.01 exploration drilling	Mining, extraction of materials and energy production (C)				Resource extraction
C02.02	C02.02 production drilling	Mining, extraction of materials and energy production (C)				Resource extraction
C02.03	C02.03 jack-up drilling rig	Mining, extraction of materials and energy production (C)				Resource extraction
C02.04	C02.04 semi-submersible rig	Mining, extraction of materials and energy production (C)				Resource extraction
C02.05	C02.05 drill ship	Mining, extraction of materials and energy production (C)				Resource extraction
C03	C03 Renewable abiotic energy use	Mining, extraction of materials and energy production (C)				Resource extraction
C03.01	C03.01 geothermal power production	Mining, extraction of materials and energy production (C)				Resource extraction
C03.02	C03.02 solar energy production	Mining, extraction of materials and energy production (C)				Resource extraction
C03.03	C03.03 wind energy production	Mining, extraction of materials and energy production (C)				Resource extraction
C03.04	C03.04 tidal energy production	Mining, extraction of materials and energy production (C)				Resource extraction
D01	D01 Roads, paths and railroads	Transportation and service corridors (D)				Transports
D01.01	D01.01 paths, tracks, cycling tracks	Transportation and service corridors (D)				Transports
D01.02	D01.02 roads, motorways	Transportation and service corridors (D)				Transports
D01.03	D01.03 car parcs and parking areas	Transportation and service corridors (D)				Transports
D01.04	D01.04 railway lines, TGV	Transportation and service corridors (D)				Transports
D01.05	D01.05 bridge, viaduct	Transportation and service corridors (D)				Transports
D01.06	D01.06 tunnel	Transportation and service corridors (D)				Transports
D02	D02 Utility and service lines	Transportation and service corridors (D)				Transports
D02.01	D02.01 electricity and phone lines	Transportation and service corridors (D)				Transports
D02.01.01	D02.01.01 suspended electricity and phone lines	Transportation and service corridors (D)				Transports
D02.01.02	D02.01.02 underground/submerged electricity and phone lines	Transportation and service corridors (D)				Transports
D02.02	D02.02 pipe lines	Transportation and service corridors (D)				Transports
D02.03	D02.03 communication masts and antennas	Transportation and service corridors (D)				Transports
D02.09	D02.09 other forms of energy transport	Transportation and service corridors (D)				Transports
D03	D03 shipping lanes, ports, marine constructions	Transportation and service corridors (D)				Transports
D03.01	D03.01 port areas	Transportation and service corridors (D)				Transports
D03.01.01	D03.01.01 slipways	Transportation and service corridors (D)				Transports
D03.01.02	D03.01.02 piers / tourist harbours or recreational piers	Transportation and service corridors (D)				Transports
D03.01.03	D03.01.03 fishing harbours	Transportation and service corridors (D)				Transports
D03.01.04	D03.01.04 industrial ports	Transportation and service corridors (D)				Transports
D03.02	D03.02 Shipping lanes	Transportation and service corridors (D)				Transports
D03.02.01	D03.02.01 cargo lanes	Transportation and service corridors (D)				Transports
D03.02.02	D03.02.02 passenger ferry lanes (high speed)	Transportation and service corridors (D)				Transports
D03.03	D03.03 marine constructions	Transportation and service corridors (D)				Transports
D04	D04 airports, flightpaths	Transportation and service corridors (D)				Transports
D04.01	D04.01 airport	Transportation and service corridors (D)				Transports
D04.02	D04.02 aerodrome, heliport	Transportation and service corridors (D)				Transports
D04.03	D04.03 flight paths	Transportation and service corridors (D)				Transports
D05	D05 Improved access to site	Transportation and service corridors (D)				Transports
D06	D06 Other forms of transportation and communication	Transportation and service corridors (D)				Transports
E01	E01 Urbanised areas, human habitation	Urbanisation, residential and commercial development (E)				Urbanization
E01.01	E01.01 continuous urbanisation	Urbanisation, residential and commercial development (E)				Urbanization
E01.02	E01.02 discontinuous urbanisation	Urbanisation, residential and commercial development (E)				Urbanization
E01.03	E01.03 dispersed habitation	Urbanisation, residential and commercial development (E)				Urbanization
E01.04	E01.04 other patterns of habitation	Urbanisation, residential and commercial development (E)				Urbanization
E02	E02 Industrial or commercial areas	Urbanisation, residential and commercial development (E)				Urbanization
E02.01	E02.01 factory	Urbanisation, residential and commercial development (E)				Urbanization
E02.02	E02.02 industrial stockage	Urbanisation, residential and commercial development (E)				Urbanization
E02.03	E02.03 other industrial / commercial area	Urbanisation, residential and commercial development (E)				Urbanization
E03	E03 Discharges	Urbanisation, residential and commercial development (E)				Urbanization
E03.01	E03.01 disposal of household / recreational facility waste	Urbanisation, residential and commercial development (E)				Urbanization
E03.02	E03.02 disposal of industrial waste	Urbanisation, residential and commercial development (E)				Urbanization
E03.03	E03.03 disposal of inert materials	Urbanisation, residential and commercial development (E)				Urbanization
E03.04	E03.04 Other discharges	Urbanisation, residential and commercial development (E)				Urbanization
E03.04.01	E03.04.01 costal sand suppletion/ beach nourishment	Urbanisation, residential and commercial development (E)				Urbanization
E04	E04 Structures, buildings in the landscape	Urbanisation, residential and commercial development (E)				Urbanization
E04.01	E04.01 Agricultural structures, buildings in the landscape	Urbanisation, residential and commercial development (E)				Urbanization
E04.02	E04.02 Military constructions and buildings in the landscape	Urbanisation, residential and commercial development (E)				Urbanization
E05	E05 Storage of materials	Urbanisation, residential and commercial development (E)				Urbanization
E06	E06 Other urbanisation, industrial and similar activities	Urbanisation, residential and commercial development (E)				Urbanization
E06.01	E06.01 demolishment of buildings & human structures	Urbanisation, residential and commercial development (E)				Urbanization
E06.02	E06.02 reconstruction, renovation of buildings	Urbanisation, residential and commercial development (E)				Urbanization
F01	F01 Marine and Freshwater Aquaculture	Biological resource use other than agriculture & forestry (F)				Species exploitation
F01.01	F01.01 intensive fish farming, intensification	Biological resource use other than agriculture & forestry (F)				Species exploitation
F01.02	F01.02 suspension culture	Biological resource use other than agriculture & forestry (F)				Species exploitation
F01.03	F01.03 bottom culture	Biological resource use other than agriculture & forestry (F)				Species exploitation
F02	F02 Fishing and harvesting aquatic ressources	Biological resource use other than agriculture & forestry (F)				Species exploitation
F02.01	F02.01 Professional passive fishing	Biological resource use other than agriculture & forestry (F)				Species exploitation
F02.01.01	F02.01.01 potting	Biological resource use other than agriculture & forestry (F)				Species exploitation
F02.01.02	F02.01.02 netting	Biological resource use other than agriculture & forestry (F)				Species exploitation
F02.01.03	F02.01.03 demersal longlining	Biological resource use other than agriculture & forestry (F)				Species exploitation
F02.01.04	F02.01.04 pelagic longlining	Biological resource use other than agriculture & forestry (F)				Species exploitation
F02.02	F02.02 Professional active fishing	Biological resource use other than agriculture & forestry (F)				Species exploitation
F02.02.01	F02.02.01 benthic or demersal trawling	Biological resource use other than agriculture & forestry (F)				Species exploitation
F02.02.02	F02.02.02 pelagic trawling	Biological resource use other than agriculture & forestry (F)				Species exploitation
F02.02.03	F02.02.03 demersal seining	Biological resource use other than agriculture & forestry (F)				Species exploitation
F02.02.04	F02.02.04 purse seining	Biological resource use other than agriculture & forestry (F)				Species exploitation
F02.02.05	F02.02.05 benthic dredging	Biological resource use other than agriculture & forestry (F)				Species exploitation
F02.03	F02.03 Leisure fishing	Biological resource use other than agriculture & forestry (F)				Species exploitation
F02.03.01	F02.03.01 bait digging / collection	Biological resource use other than agriculture & forestry (F)				Species exploitation
F02.03.02	F02.03.02 pole fishing	Biological resource use other than agriculture & forestry (F)				Species exploitation
F02.03.03	F02.03.03 spear-fishing	Biological resource use other than agriculture & forestry (F)				Species exploitation
F03	F03 Hunting and collection of wild animals (terrestrial)	Biological resource use other than agriculture & forestry (F)				Species exploitation
F03.01	F03.01 Hunting	Biological resource use other than agriculture & forestry (F)				Species exploitation
F03.01.01	F03.01.01 damage caused by game (excess population density)	Biological resource use other than agriculture & forestry (F)				Species exploitation
F03.02	F03.02 Taking and removal of animals (terrestrial)	Biological resource use other than agriculture & forestry (F)				Species exploitation
F03.02.01	F03.02.01 collection of animals(insects, reptiles, amphibians, )	Biological resource use other than agriculture & forestry (F)				Species exploitation
F03.02.02	F03.02.02 taking from nest (falcons)	Biological resource use other than agriculture & forestry (F)				Species exploitation
F03.02.03	F03.02.03 trapping, poisoning, poaching	Biological resource use other than agriculture & forestry (F)				Species exploitation
F03.02.04	F03.02.04 predator control	Biological resource use other than agriculture & forestry (F)				Species exploitation
F03.02.05	F03.02.05 accidential capture	Biological resource use other than agriculture & forestry (F)				Species exploitation
F03.02.09	F03.02.09 other forms of taking animals	Biological resource use other than agriculture & forestry (F)				Species exploitation
F04	F04 Taking / Removal of terrestrial plants, general	Biological resource use other than agriculture & forestry (F)				Species exploitation
F04.01	F04.01 pillaging of floristic stations	Biological resource use other than agriculture & forestry (F)				Species exploitation
F04.02	F04.02 collection (fungi, lichen, berries etc.)	Biological resource use other than agriculture & forestry (F)				Species exploitation
F04.02.01	F04.02.01 hand raking	Biological resource use other than agriculture & forestry (F)				Species exploitation
F04.02.02	F04.02.02 hand collection	Biological resource use other than agriculture & forestry (F)				Species exploitation
F05	F05 Illegal taking/ removal of marine fauna	Biological resource use other than agriculture & forestry (F)				Species exploitation
F05.01	F05.01 dynamite	Biological resource use other than agriculture & forestry (F)				Species exploitation
F05.02	F05.02 date mussel-fishing	Biological resource use other than agriculture & forestry (F)				Species exploitation
F05.03	F05.03 poisons	Biological resource use other than agriculture & forestry (F)				Species exploitation
F05.04	F05.04 poaching	Biological resource use other than agriculture & forestry (F)				Species exploitation
F05.05	F05.05 shooting	Biological resource use other than agriculture & forestry (F)				Species exploitation
F05.06	F05.06 removal for collection purposes	Biological resource use other than agriculture & forestry (F)				Species exploitation
F05.07	F05.07 other (i.e. drift nets)	Biological resource use other than agriculture & forestry (F)				Species exploitation
F06	F06 Hunting, fishing or collecting activities not referred to above	Biological resource use other than agriculture & forestry (F)				Species exploitation
F06.01	F06.01 game/ bird breeding station	Biological resource use other than agriculture & forestry (F)				Species exploitation
G01	G01 Outdoor sports and leisure activities, recreational activities	Human intrusions and disturbances (G)				Human disturbance
G01.01	G01.01 nautical sports	Human intrusions and disturbances (G)				Human disturbance
G01.01.01	G01.01.01 motorized nautical sports	Human intrusions and disturbances (G)				Human disturbance
G01.01.02	G01.01.02 non-motorized nautical sports	Human intrusions and disturbances (G)				Human disturbance
G01.02	G01.02 walking, horseriding and non-motorised vehicles	Human intrusions and disturbances (G)				Human disturbance
G01.03	G01.03 motorised vehicles	Human intrusions and disturbances (G)				Human disturbance
G01.03.01	G01.03.01 regular motorized driving	Human intrusions and disturbances (G)				Human disturbance
G01.03.02	G01.03.02 off-road motorized driving	Human intrusions and disturbances (G)				Human disturbance
G01.04	G01.04 mountaineering, rock climbing, speleology	Human intrusions and disturbances (G)				Human disturbance
G01.04.01	G01.04.01 mountaineering & rock climbing	Human intrusions and disturbances (G)				Human disturbance
G01.04.02	G01.04.02 speleology	Human intrusions and disturbances (G)				Human disturbance
G01.04.03	G01.04.03 recreational cave visits	Human intrusions and disturbances (G)				Human disturbance
G01.05	G01.05 gliding, delta plane, paragliding, ballooning	Human intrusions and disturbances (G)				Human disturbance
G01.06	G01.06 skiing, off-piste	Human intrusions and disturbances (G)				Human disturbance
G01.07	G01.07 scubadiving, snorkelling	Human intrusions and disturbances (G)				Human disturbance
G01.08	G01.08 other outdoor sports and leisure activities	Human intrusions and disturbances (G)				Human disturbance
G02	G02 Sport and leisure structures	Human intrusions and disturbances (G)				Human disturbance
G02.01	G02.01 golf course	Human intrusions and disturbances (G)				Human disturbance
G02.02	G02.02 skiing complex	Human intrusions and disturbances (G)				Human disturbance
G02.03	G02.03 stadium	Human intrusions and disturbances (G)				Human disturbance
G02.04	G02.04 circuit, track	Human intrusions and disturbances (G)				Human disturbance
G02.05	G02.05 hippodrome	Human intrusions and disturbances (G)				Human disturbance
G02.06	G02.06 attraction park	Human intrusions and disturbances (G)				Human disturbance
G02.07	G02.07 sports pitch	Human intrusions and disturbances (G)				Human disturbance
G02.08	G02.08 camping and caravans	Human intrusions and disturbances (G)				Human disturbance
G02.09	G02.09 wildlife watching	Human intrusions and disturbances (G)				Human disturbance
G02.10	G02.10 other sport / leisure complexes	Human intrusions and disturbances (G)				Human disturbance
G03	G03 Interpretative centres	Human intrusions and disturbances (G)				Human disturbance
G04	G04 Military use and civil unrest	Human intrusions and disturbances (G)				Human disturbance
G04.01	G04.01 Military manouvres	Human intrusions and disturbances (G)				Human disturbance
G04.02	G04.02 abandonment of military use	Human intrusions and disturbances (G)				Human disturbance
G05	G05 Other human intrusions and disturbances	Human intrusions and disturbances (G)				Human disturbance
G05.01	G05.01 Trampling, overuse,	Human intrusions and disturbances (G)				Human disturbance
G05.02	G05.02 shallow surface abrasion/ mechanical damage to seabed surface	Human intrusions and disturbances (G)				Human disturbance
G05.03	G05.03 penetration/ disturbance below surface of the seabed	Human intrusions and disturbances (G)				Human disturbance
G05.04	G05.04 Vandalism	Human intrusions and disturbances (G)				Human disturbance
G05.05	G05.05 intensive maintenance of public parcs /cleaning of beaches	Human intrusions and disturbances (G)				Human disturbance
G05.06	G05.06 tree surgery, felling for public safety, removal of roadside trees	Human intrusions and disturbances (G)				Human disturbance
G05.07	G05.07 missing or wrongly directed conservation measures	Human intrusions and disturbances (G)				Human disturbance
G05.08	G05.08 closures of caves or galleries	Human intrusions and disturbances (G)				Human disturbance
G05.09	G05.09 fences, fencing	Human intrusions and disturbances (G)				Human disturbance
G05.10	G05.10 overflying with aircrafts (agricultural)	Human intrusions and disturbances (G)				Human disturbance
G05.11	G05.11 death or injury by collision	Human intrusions and disturbances (G)				Human disturbance
H01	H01 Pollution to surface waters (limnic, terrestrial, marine & brackish)	Pollution (H)				Pollution
H01.01	H01.01 pollution to surface waters by industrial plants	Pollution (H)				Pollution
H01.02	H01.02 pollution to surface waters by storm overflows	Pollution (H)				Pollution
H01.03	H01.03 other point source pollution to surface water	Pollution (H)				Pollution
H01.04	H01.04 diffuse pollution to surface waters via strom overlows or urban run-off	Pollution (H)				Pollution
H01.05	H01.05 diffuse pollution to surface waters due to agricultural and forestry activities	Pollution (H)				Pollution
H01.06	H01.06 diffuse pollution to surface waters due to transport and infrastructure without connection to canalization/sweepers	Pollution (H)				Pollution
H01.07	H01.07 diffuse pollution to surface waters due to abandoned industrial sites	Pollution (H)				Pollution
H01.08	H01.08 diffuse pollution to surface waters due to household sewage and waste waters	Pollution (H)				Pollution
H01.09	H01.09 diffuse pollution to surface waters due to other sources not listed	Pollution (H)				Pollution
H02	H02 Pollution to groundwater (point sources and diffuse sources)	Pollution (H)				Pollution
H02.01	H02.01 groundwater pollution by leakages from contaminated sites	Pollution (H)				Pollution
H02.02	H02.02 groundwater pollution by leakages from waste disposal sites	Pollution (H)				Pollution
H02.03	H02.03 groundwater pollution associated with oil industry infrastructure	Pollution (H)				Pollution
H02.04	H02.04 groundwater pollution by mine water discharges	Pollution (H)				Pollution
H02.05	H02.05 groundwater pollution by discharge to ground such as disposal of contaminated water to soakaways	Pollution (H)				Pollution
H02.06	H02.06 diffuse groundwater pollution due to agricultural and forestry activities	Pollution (H)				Pollution
H02.07	H02.07 diffuse groundwater pollution due to non-sewered population	Pollution (H)				Pollution
H02.08	H02.08 diffuse groundwater pollution due to urban land use	Pollution (H)				Pollution
H03	H03 Marine water pollution	Pollution (H)				Pollution
H03.01	H03.01 oil spills in the sea	Pollution (H)				Pollution
H03.02	H03.02 toxic chemical discharge from material dumped at sea	Pollution (H)				Pollution
H03.02.01	H03.02.01 non-synthetic compound contamination	Pollution (H)				Pollution
H03.02.02	H03.02.02 synthetic compound contamination	Pollution (H)				Pollution
H03.02.03	H03.02.03 radionucleide contamination	Pollution (H)				Pollution
H03.02.04	H03.02.04 introduction of other substances (e.g. liquid, gas)	Pollution (H)				Pollution
H03.03	H03.03 marine macro-pollution (i.e. plastic bags, styrofoam)	Pollution (H)				Pollution
H04	H04 Air pollution, air-borne pollutants	Pollution (H)				Pollution
H04.01	H04.01 Acid rain	Pollution (H)				Pollution
H04.02	H04.02 Nitrogen-input	Pollution (H)				Pollution
H04.03	H04.03 other air pollution	Pollution (H)				Pollution
H05	H05 Soil pollution and solid waste (excluding discharges)	Pollution (H)				Pollution
H05.01	H05.01 garbage and solid waste	Pollution (H)				Pollution
H06	H06 excess energy	Pollution (H)				Pollution
H06.01	H06.01 Noise nuisance, noise pollution	Pollution (H)				Pollution
H06.01.01	H06.01.01 point source or irregular noise pollution	Pollution (H)				Pollution
H06.01.02	H06.01.02 diffuse or permanent noise pollution	Pollution (H)				Pollution
H06.02	H06.02 Light pollution	Pollution (H)				Pollution
H06.03	H06.03 Thermal heating of water bodies	Pollution (H)				Pollution
H06.04	H06.04 Electromagnetic changes	Pollution (H)				Pollution
H06.05	H06.05 Seismic exploration, explosions	Pollution (H)				Pollution
H07	H07 Other forms of pollution	Pollution (H)				Pollution
I01	I01 invasive non-native species	Invasive, other problematic species and genes (I)				Problematic species
I02	I02 problematic native species	Invasive, other problematic species and genes (I)				Problematic species
I03	I03 introduced genetic material, GMO	Invasive, other problematic species and genes (I)				Problematic species
I03.01	I03.01 genetic pollution (animals)	Invasive, other problematic species and genes (I)				Problematic species
I03.02	I03.02 genetic pollution (plants)	Invasive, other problematic species and genes (I)				Problematic species
J01	J01 fire and fire suppression	Natural System modifications (J)				Natural systems and processes
J01.01	J01.01 burning down	Natural System modifications (J)				Natural systems and processes
J01.02	J01.02 supression of natural fires	Natural System modifications (J)				Natural systems and processes
J01.03	J01.03 lack of fires	Natural System modifications (J)				Natural systems and processes
J02	J02 human induced changes in hydraulic conditions	Natural System modifications (J)				Natural systems and processes
J02.01	J02.01 Landfill, land reclamation and drying out, general	Natural System modifications (J)				Natural systems and processes
J02.01.01	J02.01.01 polderisation	Natural System modifications (J)				Natural systems and processes
J02.01.02	J02.01.02 reclamation of land from sea, estuary or marsh	Natural System modifications (J)				Natural systems and processes
J02.01.03	J02.01.03 infilling of ditches, dykes, ponds, pools, marshes or pits	Natural System modifications (J)				Natural systems and processes
J02.01.04	J02.01.04 recultivation of mining areas	Natural System modifications (J)				Natural systems and processes
J02.02	J02.02 Removal of sediments (mud...)	Natural System modifications (J)				Natural systems and processes
J02.02.01	J02.02.01 dredging/ removal of limnic sediments	Natural System modifications (J)				Natural systems and processes
J02.02.02	J02.02.02 estuarine and coastal dredging	Natural System modifications (J)				Natural systems and processes
J02.03	J02.03 Canalisation & water deviation	Natural System modifications (J)				Natural systems and processes
J02.03.01	J02.03.01 large scale water deviation	Natural System modifications (J)				Natural systems and processes
J02.03.02	J02.03.02 canalisation	Natural System modifications (J)				Natural systems and processes
J02.04	J02.04 Flooding modifications	Natural System modifications (J)				Natural systems and processes
J02.04.01	J02.04.01 flooding	Natural System modifications (J)				Natural systems and processes
J02.04.02	J02.04.02 lack of flooding	Natural System modifications (J)				Natural systems and processes
J02.05	J02.05 Modification of hydrographic functioning, general	Natural System modifications (J)				Natural systems and processes
J02.05.01	J02.05.01 modification of water flow (tidal & marine currents)	Natural System modifications (J)				Natural systems and processes
J02.05.02	J02.05.02 modifying structures of inland water courses	Natural System modifications (J)				Natural systems and processes
J02.05.03	J02.05.03 mofification of standing water bodies	Natural System modifications (J)				Natural systems and processes
J02.05.04	J02.05.04 reservoirs	Natural System modifications (J)				Natural systems and processes
J02.05.05	J02.05.05 small hydropower projects, weirs	Natural System modifications (J)				Natural systems and processes
J02.05.06	J02.05.06 wave exposure changes	Natural System modifications (J)				Natural systems and processes
J02.06	J02.06 Water abstractions from surface waters	Natural System modifications (J)				Natural systems and processes
J02.06.01	J02.06.01 surface water abstractions for agriculture	Natural System modifications (J)				Natural systems and processes
J02.06.02	J02.06.02 surface water abstractions for public water supply	Natural System modifications (J)				Natural systems and processes
J02.06.03	J02.06.03 surface water abstractions by manufacturing industry	Natural System modifications (J)				Natural systems and processes
J02.06.04	J02.06.04 surface water abstractions for the production of electricity (cooling)	Natural System modifications (J)				Natural systems and processes
J02.06.05	J02.06.05 surface water abstractions by fish farms	Natural System modifications (J)				Natural systems and processes
J02.06.06	J02.06.06 surface water abstractions by hydro-energy	Natural System modifications (J)				Natural systems and processes
J02.06.07	J02.06.07 surface water abstractions by quarries/ open cast (coal) sites	Natural System modifications (J)				Natural systems and processes
J02.06.08	J02.06.08 surface water abstractions for navigation	Natural System modifications (J)				Natural systems and processes
J02.06.09	J02.06.09 surface water abstractions for water transfer	Natural System modifications (J)				Natural systems and processes
J02.06.10	J02.06.10 other major surface water abstractions	Natural System modifications (J)				Natural systems and processes
J02.07	J02.07 Water abstractions from groundwater	Natural System modifications (J)				Natural systems and processes
J02.07.01	J02.07.01 groundwater abstractions for agriculture	Natural System modifications (J)				Natural systems and processes
J02.07.02	J02.07.02 groundwater abstractions for public water supply	Natural System modifications (J)				Natural systems and processes
J02.07.03	J02.07.03 groundwater abstractions by industry	Natural System modifications (J)				Natural systems and processes
J02.07.04	J02.07.04 groundwater abstractions by quarries/open cast (coal)sites	Natural System modifications (J)				Natural systems and processes
J02.07.05	J02.07.05 other major groundwater abstractions from groundwater for agriculture	Natural System modifications (J)				Natural systems and processes
J02.08	J02.08 Raising the groundwater table /artificial recharge of goundwater	Natural System modifications (J)				Natural systems and processes
J02.08.01	J02.08.01 discharges to groundwater for artificial recharge purposes	Natural System modifications (J)				Natural systems and processes
J02.08.02	J02.08.02 returns of groundwater to GWB from which it was abstracted	Natural System modifications (J)				Natural systems and processes
J02.08.03	J02.08.03 mine water rebound	Natural System modifications (J)				Natural systems and processes
J02.08.04	J02.08.04 other major groundwater recharge	Natural System modifications (J)				Natural systems and processes
J02.09	J02.09. Saltwater intrusion of groundwater	Natural System modifications (J)				Natural systems and processes
J02.09.01	J02.09.01 saltwater intrusion	Natural System modifications (J)				Natural systems and processes
J02.09.02	J02.09.02 other intrusion	Natural System modifications (J)				Natural systems and processes
J02.10	J02.10 management of aquatic and bank vegetation for drainage purposes	Natural System modifications (J)				Natural systems and processes
J02.11	J02.11 Siltation rate changes, dumping, depositing of dredged deposits	Natural System modifications (J)				Natural systems and processes
J02.11.01	J02.11.01 Dumping, depositing of dredged deposits	Natural System modifications (J)				Natural systems and processes
J02.11.02	J02.11.02 Other siltation rate changes	Natural System modifications (J)				Natural systems and processes
J02.12	J02.12 Dykes, embankments, artificial beaches, general	Natural System modifications (J)				Natural systems and processes
J02.12.01	J02.12.01 sea defense or coast protection works, tidal barrages	Natural System modifications (J)				Natural systems and processes
J02.12.02	J02.12.02 dykes and flooding defense in inland water systems	Natural System modifications (J)				Natural systems and processes
J02.13	J02.13 Abandonment of management of water bodies	Natural System modifications (J)				Natural systems and processes
J02.14	J02.14 Altered water quality due anthropogenic changes in salinity	Natural System modifications (J)				Natural systems and processes
J02.15	J02.15 Other human induced changes in hydraulic conditions	Natural System modifications (J)				Natural systems and processes
J03	J03 Other ecosystem modifications	Natural System modifications (J)				Natural systems and processes
J03.01	J03.01 reduction or loss of specific habitat features	Natural System modifications (J)				Natural systems and processes
J03.01.01	J03.01.01 reduction of prey availability (inluding carcasses)	Natural System modifications (J)				Natural systems and processes
J03.02	J03.02 anthropogenic reduction of habitat connectivity	Natural System modifications (J)				Natural systems and processes
J03.02.01	J03.02.01 reduction in migration/ migration barriers	Natural System modifications (J)				Natural systems and processes
J03.02.02	J03.02.02 reduction in dispersal	Natural System modifications (J)				Natural systems and processes
J03.02.03	J03.02.03 reduction in genetic exchange	Natural System modifications (J)				Natural systems and processes
J03.03	J03.03 reduction, lack or prevention of erosion	Natural System modifications (J)				Natural systems and processes
J03.04	J03.04 applied (industrial) destructive research	Natural System modifications (J)				Natural systems and processes
K01	K01 abiotic (slow) natural processes	Natural biotic and abiotic processes (without catastrophes) (K)				Natural systems and processes
K01.01	K01.01 Erosion	Natural biotic and abiotic processes (without catastrophes) (K)				Natural systems and processes
K01.02	K01.02 Silting up	Natural biotic and abiotic processes (without catastrophes) (K)				Natural systems and processes
K01.03	K01.03 Drying out	Natural biotic and abiotic processes (without catastrophes) (K)				Natural systems and processes
K01.04	K01.04 Submersion	Natural biotic and abiotic processes (without catastrophes) (K)				Natural systems and processes
K01.05	K01.05 Soil salinization	Natural biotic and abiotic processes (without catastrophes) (K)				Natural systems and processes
K02	K02 Biocenotic evolution, succession	Natural biotic and abiotic processes (without catastrophes) (K)				Natural systems and processes
K02.01	K02.01 species composition change (succession)	Natural biotic and abiotic processes (without catastrophes) (K)				Natural systems and processes
K02.02	K02.02 accumulation of organic material	Natural biotic and abiotic processes (without catastrophes) (K)				Natural systems and processes
K02.03	K02.03 eutrophication (natural)	Natural biotic and abiotic processes (without catastrophes) (K)				Natural systems and processes
K02.04	K02.04 acidification (natural)	Natural biotic and abiotic processes (without catastrophes) (K)				Natural systems and processes
K03	K03 Interspecific faunal relations	Natural biotic and abiotic processes (without catastrophes) (K)				Natural systems and processes
K03.01	K03.01 competition	Natural biotic and abiotic processes (without catastrophes) (K)				Natural systems and processes
K03.02	K03.02 parasitism	Natural biotic and abiotic processes (without catastrophes) (K)				Natural systems and processes
K03.03	K03.03 introduction of disease (microbial pathogens)	Natural biotic and abiotic processes (without catastrophes) (K)				Natural systems and processes
K03.04	K03.04 predation	Natural biotic and abiotic processes (without catastrophes) (K)				Natural systems and processes
K03.05	K03.05 antagonism arising from introduction of species	Natural biotic and abiotic processes (without catastrophes) (K)				Natural systems and processes
K03.06	K03.06 antagonism with domestic animals	Natural biotic and abiotic processes (without catastrophes) (K)				Natural systems and processes
K03.07	K03.07 other forms of interspecific faunal competition	Natural biotic and abiotic processes (without catastrophes) (K)				Natural systems and processes
K04	K04 Interspecific floral relations	Natural biotic and abiotic processes (without catastrophes) (K)				Natural systems and processes
K04.01	K04.01 competition	Natural biotic and abiotic processes (without catastrophes) (K)				Natural systems and processes
K04.02	K04.02 parasitism	Natural biotic and abiotic processes (without catastrophes) (K)				Natural systems and processes
K04.03	K04.03 introduction of disease (microbial pathogens)	Natural biotic and abiotic processes (without catastrophes) (K)				Natural systems and processes
K04.04	K04.04 lack of pollinating agents	Natural biotic and abiotic processes (without catastrophes) (K)				Natural systems and processes
K04.05	K04.05 damage by herbivores (including game species)	Natural biotic and abiotic processes (without catastrophes) (K)				Natural systems and processes
K05	K05 reduced fecundity/ genetic depression	Natural biotic and abiotic processes (without catastrophes) (K)				Natural systems and processes
K05.01	K05.01 reduced fecundity/ genetic depression in animals (inbreeding)	Natural biotic and abiotic processes (without catastrophes) (K)				Natural systems and processes
K05.02	K05.02 reduced fecundity/ genetic depression in plants (incl. endogamy)	Natural biotic and abiotic processes (without catastrophes) (K)				Natural systems and processes
K06	K06 other forms or mixed forms of interspecific floral competition	Natural biotic and abiotic processes (without catastrophes) (K)				Natural systems and processes
L01	L01 volcanic activity	Geological events, natural catastrophes (L)				Natural systems and processes
L02	L02 tidal wave, tsunamis	Geological events, natural catastrophes (L)				Natural systems and processes
L03	L03 earthquake	Geological events, natural catastrophes (L)				Natural systems and processes
L04	L04 avalanche	Geological events, natural catastrophes (L)				Natural systems and processes
L05	L05 collapse of terrain, landslide	Geological events, natural catastrophes (L)				Natural systems and processes
L06	L06 undergound collapses	Geological events, natural catastrophes (L)				Natural systems and processes
L07	L07 storm, cyclone	Geological events, natural catastrophes (L)				Natural systems and processes
L08	L08 inundation (natural processes)	Geological events, natural catastrophes (L)				Natural systems and processes
L09	L09 fire (natural)	Geological events, natural catastrophes (L)				Natural systems and processes
L10	L10 other natural catastrophes	Geological events, natural catastrophes (L)				Natural systems and processes
M01	M01 Changes in abiotic conditions	Climate change (M)				Climate change
M01.01	M01.01 temperature changes (e.g. rise of temperature & extremes)	Climate change (M)				Climate change
M01.02	M01.02 droughts and less precipitations	Climate change (M)				Climate change
M01.03	M01.03 flooding and rising precipitations	Climate change (M)				Climate change
M01.04	M01.04 pH-changes	Climate change (M)				Climate change
M01.05	M01.05 water flow changes (limnic, tidal and oceanic)	Climate change (M)				Climate change
M01.06	M01.06 wave exposure changes	Climate change (M)				Climate change
M01.07	M01.07 sea-level changes	Climate change (M)				Climate change
M02	M02 Changes in biotic conditions	Climate change (M)				Climate change
M02.01	M02.01 habitat shifting and alteration	Climate change (M)				Climate change
M02.02	M02.02 desynchronisation of processes	Climate change (M)				Climate change
M02.03	M02.03 decline or extinction of species	Climate change (M)				Climate change
M02.04	M02.04 migration of species (natural newcomers)	Climate change (M)				Climate change
X	X No threats or pressures	Other (X)				Other
XO	XO Threats and pressures from outside the Member State	Other (X)				Other
XE	XE Threats and pressures from outside the EU territory	Other (X)				Other
XU	XU Unknown threat or pressure	Other (X)				Other
