# Supplementary material for: Threats to and management of Natura 2000 protected areas relative to agricultural practices
Source: Conserv Biol. 2025 Nov 25;40(2):e70172. doi: 10.1111/cobi.70172 (PMC13036295; doi:10.1111/cobi.70172)
Supplement: Supplementary file 7 — Supplementary Material [file COBI-40-e70172-s006.R]

#Set working directory

#####PACKAGES####
library(readxl)
library(tidyr)
library(stringr)
library(ggplot2)
library(ggthemes)
library(gridExtra)
library(grid)
library(tidyverse)
library(dplyr)
library(officer)
library(rvg)
library(sf)
library(rnaturalearth)
library(rnaturalearthdata)
library(ggspatial)
library(sdmTMB)
library(DHARMa)
library(emmeans)

#---------------OPEN DATA---------------------------------------------------------------------
df <- read.csv2("responses.csv")


# Take only sites that do report management, 362 but with duplicates still
df <- subset(df, df$noaction == "Yes") 


# Open additional datasets
sites <- read.csv("Natura2000_end2021_rev1_NATURA2000SITES.csv")
sites <- sites[, c("SITECODE", "LONGITUDE", "LATITUDE", "AREAHA")]

Conservation_actions_categories <- read_excel("Conservation actions_categories.xlsx")
Conservation_actions_categories$action <- sub("\\ .*", "", Conservation_actions_categories$action_name)

threats_sites <- read_excel("threats_sites.xlsx")
threats <- read_excel("threats_updated.xlsx")

#__PREPARE DATA ALL ACTIONS--------------------------------------------------------------------

# take columns I need with conservation measures info & organize the data
selected_columns <- grep("^associated_sites|^forestry|^agriculture|^resource_energy|^transport|^infrastructure|^living_resources|^human_intrusion|^alien_species|^pollution|^natural_processes|^climate_change|^species_management", 
                         names(df), value = TRUE)
actions <- df[, c("SITECODE", selected_columns)]
actions <- pivot_longer(actions, 
                        cols = -SITECODE) #T
actions <- actions[,c(1,3)]
actions$action<-sub("\\ .*", "", actions$value)
colnames(actions)<-c("SITECODE", "long_name", "action")

# merge it with the conservation measures dataset
action_list<-merge(actions, Conservation_actions_categories, by = "action", all.x = T)
df_measures <- action_list[, c(2,9)]
df_model_measures <- df_measures

#---------------FIG 1 MAPS---------------------------------------------------------------------

df_measures$class <- ifelse(df_measures$class == "Agriculture", "Agriculture", "Other")
df_measures[is.na(df_measures)] <- "Other"
df_measures <- df_measures[!duplicated(df_measures), ]

# keep one row x site, and define whether it has an action related to agriculture or not
df_cleaned <- df_measures %>%
  group_by(SITECODE) %>%
  filter(!(n() > 1 & class == "Other")) %>%
  ungroup()

# add coordinates
df_coord_map <- merge(df_cleaned, sites, by = "SITECODE", all.x = TRUE)

## Do the maps
df_sf <- st_as_sf(df_coord_map, coords=c('LONGITUDE', 'LATITUDE'))
st_crs(df_sf) <- 4326

world <- ne_countries(scale = 'medium', returnclass='sf')

a <- ggplot() +
  geom_sf(data = world) +
  scale_x_continuous(limits = c(-22, 36), expand = c(0, 0)) +
  scale_y_continuous(limits = c(28, 72), expand = c(0, 0)) +
  geom_sf(data = df_sf, 
          size = 2, color = 'black', shape = 18) +
  labs(title = 'a) All surveyed sites') +
  theme(
    axis.ticks = element_blank(),
    plot.title = element_text(size = 10), 
    panel.background = element_blank(),
    panel.grid.major = element_line(color = "gray", size = 0.5), # Major grid lines
    panel.border = element_rect(color = "black", fill = NA, size = 1))

b <- ggplot() +
  geom_sf(data = world) +
  scale_x_continuous(limits = c(-22, 36), expand = c(0, 0)) +
  scale_y_continuous(limits = c(28, 72), expand = c(0, 0)) +
  geom_sf(data=subset(df_sf, df_sf$class == "Agriculture"), size=2, color='black', shape=18)+
  labs(title='b) With agriculture-related measures')+
  theme(
    axis.ticks = element_blank(),
    plot.title = element_text(size = 10), 
    panel.background = element_blank(),
    panel.grid.major = element_line(color = "gray", size = 0.5), # Major grid lines
    panel.border = element_rect(color = "black", fill = NA, size = 1))

c <- ggplot() +
  geom_sf(data = world) +
  scale_x_continuous(limits = c(-22, 36), expand = c(0, 0)) +
  scale_y_continuous(limits = c(28, 72), expand = c(0, 0)) +
  geom_sf(data=subset(df_sf, df_sf$class == "Other"), size=2, color='black', shape=18)+
  labs(title='c) Without agriculture-related measures')+
  theme(
    axis.ticks = element_blank(),
    plot.title = element_text(size = 10), 
    panel.background = element_blank(),
    panel.grid.major = element_line(color = "gray", size = 0.5), # Major grid lines
    panel.border = element_rect(color = "black", fill = NA, size = 1))


d <- grid.arrange(a, b, c, ncol = 3, nrow = 1)

# Use grid.draw() to render the grid.arrange output before saving
ggsave("D:/PhD/Agricultural manuscript/Pubblication/Acceptance files/Figure1.pdf", plot = d, dpi = 300,
       height = 4, width = 9)


#---------------FIG 2 OVERVIEW---------------------------------------------------------------------

## PREP
# Get unique site_ids and actions
site_ids <- unique(df_model_measures$SITECODE)
actions <- unique(df_model_measures$class)

# Create all combinations
df_model_measures <- df_model_measures[!duplicated(df_model_measures), ]
all_combinations <- expand_grid(SITECODE = site_ids, class = actions)

result_df <- all_combinations %>%
  left_join(df_model_measures %>%
              mutate(present = 1), 
            by = c("SITECODE", "class")) %>%
  mutate(present = if_else(is.na(present), 0, present)) %>%
  select(SITECODE, class, present)

df_coord <- merge(result_df, sites, by = "SITECODE", all.x = TRUE)
df_coord_nona <- df_coord %>% drop_na(class)
df_coord_nona$SITECODE <- as.factor(df_coord_nona$SITECODE)


#_REMOVE DUPLICATES -------------------

#remove duplicates
df_dupli <- df_coord_nona[!duplicated(df_coord_nona$SITECODE),]

#create a unique index of longitude and latitude
df_dupli$longitude_latitude <- df_dupli$LONGITUDE*df_dupli$LATITUDE+df_dupli$LATITUDE

#show the ones with same index
df.coord_dupli <- data.frame(cbind(coord_dupli = tapply(df_dupli$longitude_latitude, df_dupli$longitude_latitude, length),
                                   longitude_latitude = row.names(tapply(df_dupli$longitude_latitude,df_dupli$longitude_latitude,length))))

#merge to the original one
df_dupli2 <- merge(df_dupli,df.coord_dupli,by="longitude_latitude")
df_dupli2$coord_dupli <- as.numeric(as.character(df_dupli2$coord_dupli))

#isolate the duplicates
df.coord_dupli_yes <- subset(df_dupli2,df_dupli2$coord_dupli>=2)

#change with a random small number the coordinates of the duplicates
vec <- sample(1:1000,nrow(df.coord_dupli_yes), replace=F)/10000000
df.coord_dupli_yes$LONGITUDE <- df.coord_dupli_yes$LONGITUDE+vec

#put it back with the original dataset
df_dupli3 <- rbind(subset(df_dupli2,df_dupli2$coord_dupli<2),df.coord_dupli_yes)
df_coord_nona <- merge(subset(df_coord_nona, select = -c(LONGITUDE)),df_dupli3[,c("SITECODE","LONGITUDE")],by="SITECODE",all.x=F)

#__A) MODEL MEASURES------------

#___DATA PREP--------------

#calculate raw percentages of agriculture related sites
agric <- subset(df_coord_nona, df_coord_nona$class == "Agriculture")
sum(agric$present) / n_distinct(df_coord_nona$SITECODE) # very similar to predicted value

#____RUN MODEL---------
# create mesh
mesh <- sdmTMB::make_mesh(df_coord_nona, 
                          xy_cols = c("LONGITUDE", "LATITUDE"), 
                          cutoff = 2)

model_measures <- sdmTMB(present ~ class, data = df_coord_nona,
                        mesh = mesh,family = binomial(),spatial = "on",
                        control = sdmTMB::sdmTMBcontrol(newton_loops = 1))

sanity(model_measures) # looks good

prob_measures <- as.data.frame(emmeans(model_measures, "class", adjust = "bonf", type = "response"))

pvalue_measures <- as.data.frame(pairs(emmeans(model_measures, "class", adjust = "bonf"))) %>% 
        mutate_if(is.numeric, round, digits = 3)

# write.xlsx(pvalue_measures, "pvalue_measures.xlsx", sheetName = "Sheet1", 
#            col.names = TRUE, row.names = TRUE, append = FALSE)


#_____AUTOSPATIAL CORR--------

simulationOutput <- sdmTMB::dharma_residuals(
  simulated_response = simulate(model_measures, type = "mle-mvn",model=NA,nsim=500),  
  object=model_measures,
  plot = FALSE,
  return_DHARMa = TRUE,
  test_uniformity = TRUE,
  test_outliers = TRUE,
  test_dispersion = TRUE
)

simulationOutput2 <- recalculateResiduals(simulationOutput, group = df_coord_nona$SITECODE)
df_coord_temp<-df_coord_nona[! duplicated(df_coord_nona$SITECODE ),] 
testSpatialAutocorrelation(simulationOutput = simulationOutput2, x = df_coord_temp$LONGITUDE, y= df_coord_temp$LATITUDE)


#__ B) MODEL UN THREATS ##########

#this answer already included also the unreported ones

#___DATA PREP #########

sel_col <- grep("^threat_final|^un_threat_final", names(df), value = TRUE)
df_threat <- df[,c("SITECODE", sel_col)]
df_threat <- pivot_longer(df_threat, 
                         cols = -SITECODE) #This selects all columns except the "site" column for reshaping.
df_threat <- df_threat[,c(1,3)]

colnames(df_threat) <- c("SITECODE", "threat") 
df_threat$code <- sub("\\ .*", "", df_threat$threat)
df_threat$code <- gsub("\\.$", "", df_threat$code)
df_threat$code <-gsub("-.*", "", df_threat$code)
df_threat <- mutate_all(df_threat, ~ifelse(. == "B02.02.coupe", "B02.02", .))
df_threat <- df_threat[, c(1,3)]
df_t_m <- merge(df_threat, threats, by = "code", all.x = T)
df_t_m <- df_t_m[, c(2,4,8)]
df_t_class <- df_t_m[, c(1, 3)]

# Get unique site_ids and threats
site_ids <- unique(df_t_class$SITECODE)
actions <- unique(df_t_class$class)

# Create all combinations
all_combinations <- expand_grid(SITECODE = site_ids, class = actions)

df_unt <- all_combinations %>%
  left_join(df_t_class %>%
              mutate(present = 1), 
            by = c("SITECODE", "class")) %>%
  mutate(present = if_else(is.na(present), 0, present)) %>%
  select(SITECODE, class, present)

#since I can only present / absent I need to remove the duplicates
df_unt <- df_unt[!duplicated(df_unt), ]

#add coordinates
df_unt_coord <- merge(df_unt, sites, by = "SITECODE", all.x = T)
df_unt_coord <- na.omit(df_unt_coord)

# Deal with duplicate coordinates
df_unt_coord <- merge(subset(df_unt_coord, select = -c(LONGITUDE)),
                      df_dupli3[,c("SITECODE","LONGITUDE")],
                      by="SITECODE", all.x=T)

df_unt_coord_nona <- na.omit(df_unt_coord)

df_unt_coord_nona$SITECODE <- as.factor(df_unt_coord_nona$SITECODE)

#____RUN MODEL---------
# create mesh
mesh <- sdmTMB::make_mesh(df_unt_coord_nona, 
                          xy_cols = c("LONGITUDE", "LATITUDE"), 
                          cutoff = 2)

model_unt <- sdmTMB(present ~ class, data = df_unt_coord_nona,
                    mesh = mesh, family = binomial(),spatial = "on",
                    control = sdmTMB::sdmTMBcontrol(newton_loops = 1))

sanity(model_unt)

prob_unt <- as.data.frame(emmeans(model_unt, "class", adjust = "bonf", type = "response"))

pvalue_unt <- as.data.frame(pairs(emmeans(model_unt, "class", adjust = "bonf"))) %>% 
  mutate_if(is.numeric, round, digits = 3)

# write.xlsx(pvalue_unt, "pvalue_unt.xlsx", sheetName = "Sheet1", 
#            col.names = TRUE, row.names = TRUE, append = FALSE)

#_____AUTOSPATIAL CORR--------

simulationOutput <- sdmTMB::dharma_residuals(
  simulated_response = simulate(model_unt, type = "mle-mvn",model=NA,nsim=500),  
  object=model_unt,
  plot = FALSE,
  return_DHARMa = TRUE,
  test_uniformity = TRUE,
  test_outliers = TRUE,
  test_dispersion = TRUE
)

simulationOutput2 <- recalculateResiduals(simulationOutput, group = df_unt_coord_nona$SITECODE)

df_coord_temp<-df_unt_coord_nona[! duplicated(df_unt_coord_nona$SITECODE ),] 

testSpatialAutocorrelation(simulationOutput = simulationOutput2, x = df_coord_temp$LONGITUDE, y= df_coord_temp$LATITUDE)

#__ C) MODEL ADD THREATS ##########

#___DATA PREP #########

#let's keep only the ones with negative impact
threats_sites_n <- subset(threats_sites, threats_sites$IMPACT_TYPE == "N")
threats_sites_n <- as.data.frame(threats_sites_n[, 1:2])

#keep only sites for which i have an answers
threats_sites_mysites <- subset(threats_sites_n, threats_sites_n$SITECODE %in% df$SITECODE)
(2546/(3490 + 2546))*100

## prep the ones added manually
add_threat <-grep("^t_agriculture|^t_forestry|^t_mining|^t_transport|^t_urbanisation|^t_extraction_organism|^t_human_intrusion|^t_pollution|^t_alien_species|^t_system_modification|^t_natural_processes|^t_geological_events|^t_climate_change|^t_other|^un_threat_final", names(df), value = TRUE)
df_addthreat<-df[,c("SITECODE", add_threat)]
df_addthreat<- pivot_longer(df_addthreat, 
                            cols = -SITECODE) #This selects all columns except the "site" column for reshaping.

df_addthreat <- df_addthreat[,c(1,3)]
colnames(df_addthreat)<-c("SITECODE", "IMPACTCODE") 
df_addthreat$IMPACTCODE<-sub("\\ .*", "", df_addthreat$IMPACTCODE)
df_addthreat$IMPACTCODE <- gsub("\\.$", "", df_addthreat$IMPACTCODE)
df_addthreat$IMPACTCODE <-gsub("-.*", "", df_addthreat$IMPACTCODE)
df_addthreat <- mutate_all(df_addthreat, ~ifelse(. == "B02.02.coupe", "B02.02", .))
df_addthreat <- mutate_all(df_addthreat, ~ifelse(. == "J02.09.", "J02.09", .))
df_addthreat <- mutate_all(df_addthreat, ~ifelse(. == "U", "XU", .))
df_addthreat <- mutate_all(df_addthreat, ~ifelse(. == "D02.Réseaux", "D02", .))

df_addthreat <- na.omit(df_addthreat)
n_distinct(df_addthreat$SITECODE)
# 2546 threats manually addressed, from 145 sites

#____(UNREPORTED THREATS STATS) ####
df_summary <- df_addthreat %>%
  count(SITECODE, name = "n_impacts")

# All sitecodes from your complete list
all_sitecodes <- unique(df$SITECODE)

# Sitecodes already in the summary
existing_sitecodes <- df_summary$SITECODE

# Find the sitecodes not yet in the summary
missing_sitecodes <- setdiff(all_sitecodes, existing_sitecodes)

# Create rows with n_impacts = 0 for those
df_missing <- tibble(
  SITECODE = missing_sitecodes,
  n_impacts = 0
)

# Combine the datasets
df_final <- bind_rows(df_summary, df_missing) %>%
  arrange(SITECODE)

# create df with summaries
df_final %>%
  summarise(
    mean_impacts = mean(n_impacts),
    median_impacts = median(n_impacts),
    se_impacts = sd(n_impacts) / sqrt(n())
  )

df_final

## RESULT CATEGORIES
df_addthreat_r <- as.data.frame(df_addthreat)
colnames(df_addthreat_r)<-c("SITECODE", "code")

# merge it with the conservation measures dataset
unr_threats <- merge(df_addthreat_r, threats, by = "code", all.x = T)
sum(is.na(unr_threats$Category))
na_rows <- unr_threats[is.na(unr_threats$Category), ]

df_unr <- as.data.frame(table(unr_threats$Category))
nrow(unr_threats)
sum(df_unr$Freq)


df_unr$perc <- (df_unr$Freq / sum(df_unr$Freq))*100

df_unr$perc <- round(df_unr$perc, digits = 2)

#write_csv(df_unr, "unreported_threats.csv")


#___DATA PREP CONT #########

##merge the data
all_add_threat <- rbind(threats_sites_mysites, df_addthreat)
all_add_threat$code <- all_add_threat$IMPACTCODE
all_add_threat <- all_add_threat[, c(1,3)]

#Now subtract the unaddressed ones from the total ones
addressed_t <- anti_join(all_add_threat, df_threat)

#let´s add the sites manually
sites_NA <- data.frame(SITECODE = setdiff(all_add_threat$SITECODE, addressed_t$SITECODE))
sites_NA$code <- NA
addressed_t_na <- rbind(addressed_t, sites_NA)

df_t_m <- merge(addressed_t_na, threats, by = "code", all.x = T)
df_t_m <- df_t_m[, c(2, 8)]

# Get unique site_ids and threats
site_ids <- unique(df_t_m$SITECODE)
actions <- unique(df_t_m$class)

# Create all combinations
all_combinations <- expand_grid(SITECODE = site_ids, class = actions)

df_addt <- all_combinations %>%
  left_join(df_t_m %>%
              mutate(present = 1), 
            by = c("SITECODE", "class")) %>%
  mutate(present = if_else(is.na(present), 0, present)) %>%
  select(SITECODE, class, present)

#since I can only present / absent I need to remove the duplicates
df_addt <- df_addt[!duplicated(df_addt), ]

#add coordinates
df_addt_coord <- merge(df_addt, sites, by = "SITECODE", all.x = T)


# Deal with duplicate coordinates
df_addt_coord <- merge(subset(df_addt_coord, select = -c(LONGITUDE)),
                      df_dupli3[,c("SITECODE","LONGITUDE")],
                      by="SITECODE", all.x=T)

df_addt_coord_nona <- na.omit(df_addt_coord)


#____RUN MODEL---------

mesh <- sdmTMB::make_mesh(df_addt_coord_nona, 
                          xy_cols = c("LONGITUDE", "LATITUDE"), 
                          cutoff = 2) #this is the size of the triangles

df_addt_coord_nona$SITECODE <- as.factor(df_addt_coord_nona$SITECODE)

model_addt <- sdmTMB(present ~ class, data = df_addt_coord_nona,
                     mesh = mesh,family = binomial(), spatial = "on",
                     control = sdmTMB::sdmTMBcontrol(newton_loops = 1))

sanity(model_addt) # looks good

prob_addt <- as.data.frame(emmeans(model_addt, "class", adjust = "bonf", type = "response"))

pvalue_addt <- as.data.frame(pairs(emmeans(model_addt, "class", adjust = "bonf"))) %>% 
  mutate_if(is.numeric, round, digits = 3)

# write.xlsx(pvalue_addt, "pvalue_addt.xlsx", sheetName = "Sheet1", 
#            col.names = TRUE, row.names = TRUE, append = FALSE)

#_____AUTOSPATIAL CORR--------

simulationOutput <- sdmTMB::dharma_residuals(
  simulated_response = simulate(model_addt, type = "mle-mvn",model=NA,nsim=500),  
  object=model_addt,
  plot = FALSE,
  return_DHARMa = TRUE,
  test_uniformity = TRUE,
  test_outliers = TRUE,
  test_dispersion = TRUE
)

simulationOutput2 <- recalculateResiduals(simulationOutput, group = df_addt_coord_nona$SITECODE)

df_coord_temp <- df_addt_coord_nona[! duplicated(df_addt_coord_nona$SITECODE ),] 

testSpatialAutocorrelation(simulationOutput = simulationOutput2, x = df_coord_temp$LONGITUDE, y= df_coord_temp$LATITUDE)

#__PLOT-----
# add columns for ID
prob_measures$type <- "Conservation measures"
prob_unt$type <- "Unaddressed threats"
prob_addt$type <- "Addressed threats"

# make the values for threats negative
prob_unt$prob <- -prob_unt$prob
prob_unt$lower.CL <- -prob_unt$lower.CL
prob_unt$upper.CL <- -prob_unt$upper.CL

prob_addt$prob <- -prob_addt$prob
prob_addt$lower.CL <- -prob_addt$lower.CL
prob_addt$upper.CL <- -prob_addt$upper.CL

# merge
df_tot <- rbind(prob_unt, prob_measures)
df_tot <- rbind(df_tot, prob_addt)

# add rows for consistency
df_tot[nrow(df_tot) + 1,] = c("Other", 0, 0, 0, 0, 0, "Conservation measures")
df_tot[nrow(df_tot) + 1,] = c("Species-specific measures", 0, 0, 0, 0, 0, "Unaddressed threats")
df_tot[nrow(df_tot) + 1,] = c("Species-specific measures", 0, 0, 0, 0, 0, "Addressed threats")

# multiply for 100
df_tot$prob <- as.numeric(df_tot$prob)
df_tot$lower.CL <- as.numeric(df_tot$lower.CL)
df_tot$upper.CL <- as.numeric(df_tot$upper.CL)

df_tot$prob <- df_tot$prob*100
df_tot$lower.CL <- df_tot$lower.CL*100
df_tot$upper.CL <- df_tot$upper.CL*100


# order manually 
df_tot$class <- factor(df_tot$class, levels = c("Other",
                                                "Species-specific measures",
                                                "Human disturbance",
                                                "Transports",
                                                "Resource extraction",
                                                "Climate change",
                                                "Pollution",
                                                "Species exploitation",
                                                "Natural systems and processes",
                                                "Urbanization",
                                                "Problematic species",
                                                "Forestry",
                                                "Agriculture"
))

df_tot$type <- factor(df_tot$type, levels = c("Unaddressed threats", "Conservation measures", "Addressed threats"))  # Replace with your desired order

## Plot
p <- ggplot(df_tot, aes(x = class, y = prob, fill = type)) +
  geom_bar(stat = "identity", position = position_dodge(width = 0.6), width = 1) +  # Adjust width for more space between bars
  geom_errorbar(aes(ymin=lower.CL, ymax=upper.CL), width=.5, position = position_dodge(0.6)) +
  scale_fill_manual(values = c("Conservation measures" =  "#0090ab",    #"#003f5c", 
                               "Unaddressed threats" = "#7D0A0A",
                               "Addressed threats" = "#BF3131"),
                    breaks = c("Addressed threats", "Unaddressed threats", "Conservation measures")  # Order in the legend
  ) +
  coord_flip() +
  scale_y_continuous(labels = abs, breaks = c(-25, -50, -75, 25, 50, 75)) +  # Show percentages as positive values
  labs(x = "", y = "NK2 sites (%)", fill = "") +
  ggtitle("") +
  theme_minimal()+
  theme(legend.text=element_text(size=20),
        legend.title=element_text(size=18),
        axis.text=element_text(size=20),
        plot.title=element_text(size=20),
        axis.title = element_text(size=18))

ggsave("D:/PhD/Agricultural manuscript/Pubblication/Acceptance files/Figure2.pdf", plot = p, dpi = 300, height = 7, width = 15)
ggsave("D:/PhD/Agricultural manuscript/Pubblication/Acceptance files/Figure2.png", plot = p, dpi = 300, height = 7, width = 15)


#---------------FIG 3 MAIN ACTION---------------------------------------------------------------------
# Open habitat files
habitats <- read.csv("D:/PhD/Data analysis (R QGIS)/Natura2000_end2021_rev1_HABITATCLASS.csv")
habitats <- habitats[habitats$SITECODE %in% df$SITECODE,]

habitat_class <- read_excel("HABITATCLASS.xlsx")
habitat_class <- habitat_class[, c(1, 2)]

# merge & order
habitats_m <- merge(habitats, habitat_class, by = "HABITATCODE", all.x = T)
habitats_m <- habitats_m[, c("SITECODE", "PERCENTAGECOVER", "Category")]

# sum the habitats
summary_hb <- habitats_m %>%
  group_by(SITECODE, Category) %>%
  summarize(PERCENTAGECOVER = sum(PERCENTAGECOVER), .groups = "drop") %>%
  arrange(SITECODE, Category)

# take the one with highest cover
result_hb <- summary_hb %>%
  group_by(SITECODE) %>%
  slice_max(PERCENTAGECOVER, n = 1) %>%
  ungroup()

# main action
df_act<-df[,c("SITECODE", "action")]
df_act$action<-sub("\\ .*", "", df_act$action)
df_act$action <- gsub("\\.$", "", df_act$action)
df_act$action <-gsub("-.*", "", df_act$action)
df_act2<-merge(df_act, Conservation_actions_categories, all.x = T)
df_act2$abbreviation <- str_extract(df_act2$Category, "\\b\\w+(?=\\W*$)")

# merge
df_action <- merge(df_act2, result_hb, by = "SITECODE", all.x =T)
df_action <- df_action[, c("SITECODE", "action", "class", "Category.y", "subdivision_actions2")]
df_action$subdivision_actions2 <- ifelse(is.na(df_action$subdivision_actions2), "Other", df_action$subdivision_actions2)
# remove duplicated, in case same site answered same action
df_action <- df_action[!duplicated(df_action), ]
df_action <- na.omit(df_action)

# split the data
df_action_split <- split(df_action, df_action$Category.y)

any(is.na(df_action))


#__ALL-----
n_gr <- n_distinct(df_action$SITECODE)

all <- as.data.frame(table(df_action$subdivision_actions2, df_action$class))
all$Var1 <- as.character(all$Var1)
all$percentage <- (all$Freq/n_gr)*100
all$Var2 <- as.character(all$Var2)

all<- drop_na(all, Var2)

all$Var2 <- ifelse(all$Var2 == "Species-specific measures", "Species-specific", all$Var2)

unique(all$Var2)

all$Var2 <- factor(all$Var2, levels=c(
  "Agriculture",
  "Species-specific",
  "Forestry",
  "Natural systems and processes",
  "Problematic species",
  "Pollution",
  'Urbanization',
  "Climate change",
  "Resource extraction",
  "Species exploitation",
  "Human disturbance",
  "Transports"
))


any(is.na(all))

ggplot(all, aes(x = Var2, y = percentage, fill = Var1)) +
  geom_bar(stat = "identity") +
  labs(title = "",
       x = "",
       y = "% of Natura 2000 sites",
       fill = "Measure Type") +
  scale_fill_manual(values = c(
    "Measures of unspecified type related to agriculture" = "#b8e2f4",
    "Measures preventing agricultural practices" = "#46a2da",
    "Measures supporting agricultural practices" = "#235284",
    "Other" = "gray")) +
  ylim(c(0,65)) +
  ggtitle("Most imortant conservation measures") +
  theme_bw() +
  theme(title = element_text(size = 18),
        legend.text = element_text(size = 15),
        axis.title = element_text(size = 18),
        axis.text.x = element_text(angle = 45, vjust = 1, hjust = 1, size = 18),
        axis.text.y = element_text(size = 18),
        strip.text = element_text(size = 16))


#__GRASSLAND-------------------

grassland <- df_action_split[["Grassland"]]
n_gr <- n_distinct(grassland$SITECODE)
(table(grassland$action)/nrow(grassland)) * 100

grassland <- as.data.frame(table(grassland$subdivision_actions2, grassland$class))
grassland$Var1 <- as.character(grassland$Var1)
grassland$column <- ifelse(grepl("^CA", grassland$Var1), grassland$Var1, "grassland")
grassland$percentage <- (grassland$Freq/n_gr)*100
names(grassland) <- c("Var1", "Var2", "Freq", "catgeory", "percentage")


# Ensure Var2 has all levels, even if not in data
all_levels <- c(
  "Agriculture",
  "Forestry",
  "Species-specific measures",
  "Natural systems and processes",
  "Problematic species",
  "Pollution",
  "Urbanization",
  "Climate change",
  "Resource extraction",
  "Species exploitation",
  "Human disturbance",
  "Transports"
)

grassland <- grassland %>%
  mutate(Var2 = factor(Var2, levels = all_levels)) %>%
  complete(Var1, Var2, fill = list(Freq = 0)) %>%  
  group_by(catgeory) %>%   
  mutate(percentage = (Freq / sum(Freq)) * 100) %>%
  ungroup()

grassland$percentage[is.nan(grassland$percentage)] <- 0

grassland$percentage <- ifelse(grassland$percentage == 0.000000 &
                                 grassland$Var1 == "Other",
                            0.2, grassland$percentage)
# Plot
a <- ggplot(grassland, aes(x = Var2, y = percentage, fill = Var1)) +
  geom_bar(stat = "identity") +
  # add a line at y=0 for zero values
  labs(title = "",
       x = "",
       y = "N2K sites (%)",
       fill = "Measure Type") +
  scale_fill_manual(values = c(
    "Measures of unspecified type related to agriculture" = "#b8e2f4",
    "Measures preventing agricultural practices" = "#46a2da",
    "Measures supporting agricultural practices" = "#235284",
    "Other" = "gray")) +
  ylim(c(0,65)) +
  ggtitle("a) Grassland & agricultural sites") +
  theme_bw() +
  theme(title = element_text(size = 20),
        legend.text = element_text(size = 15),
        axis.title = element_text(size = 18),
        axis.text.x = element_text(angle = 45, vjust = 1, hjust = 1, size = 18),
        axis.text.y = element_text(size = 18),
        strip.text = element_text(size = 16))
a


#__FOREST-------------------
forest <- df_action_split[["Forest"]]
n_fo <- n_distinct(forest$SITECODE) 
(table(forest$action)/nrow(forest)) * 100

forest <- as.data.frame(table(forest$subdivision_actions2, forest$class))
forest$Var1 <- as.character(forest$Var1)
forest$column <- ifelse(grepl("^CA", forest$Var1), forest$Var1, "forest")
forest$percentage <- (forest$Freq/n_fo)*100
names(forest) <- c("Var1", "Var2", "Freq", "catgeory", "percentage")

# Ensure Var2 has all levels, even if not in data
all_levels <- c(
  "Agriculture",
  "Forestry",
  "Species-specific measures",
  "Natural systems and processes",
  "Problematic species",
  "Pollution",
  "Urbanization",
  "Climate change",
  "Resource extraction",
  "Species exploitation",
  "Human disturbance",
  "Transports"
)

sum(forest$percentage)

forest <- forest %>%
  mutate(Var2 = factor(Var2, levels = all_levels)) %>%
  complete(Var1, Var2, fill = list(Freq = 0)) %>%  
  group_by(catgeory) %>%   
  mutate(percentage = (Freq / sum(Freq)) * 100) %>%
  ungroup()

forest$percentage[is.nan(forest$percentage)] <- 0

forest$percentage <- ifelse(forest$percentage == 0.000000 &
                              forest$Var1 == "Other",
                               0.2, forest$percentage)


b <- ggplot(forest, aes(x = Var2, y = percentage, fill = Var1)) +
  geom_bar(stat = "identity") +
  labs(title = "",
       x = "",
       y = "N2K sites (%)",
       fill = "Measure Type") +
  scale_fill_manual(values = c(
    "Measures of unspecified type related to agriculture" = "#b8e2f4",
    "Measures preventing agricultural practices" = "#46a2da",
    "Measures supporting agricultural practices" = "#235284",
    "Other" = "gray")) +
  ylim(c(0,65)) +
  ggtitle("b) Forest sites") +
  theme_bw() +
  theme(title = element_text(size = 20),
        legend.text = element_text(size = 15),
        axis.title = element_text(size = 18),
        axis.text.x = element_text(angle = 45, vjust = 1, hjust = 1, size = 18),
        axis.text.y = element_text(size = 18),
        strip.text = element_text(size = 16))
b


#__OTHER-------------------
other <- df_action_split[["Other"]]
n_ot <- n_distinct(other$SITECODE) 

(table(other$action)/nrow(other)) * 100

other <- as.data.frame(table(other$subdivision_actions2, other$class))
other$Var1 <- as.character(other$Var1)
other$column <- ifelse(grepl("^CA", other$Var1), other$Var1, "other")
other$percentage <- (other$Freq/n_fo)*100
names(other) <- c("Var1", "Var2", "Freq", "catgeory", "percentage")


# Ensure Var2 has all levels, even if not in data
all_levels <- c(
  "Agriculture",
  "Forestry",
  "Species-specific measures",
  "Natural systems and processes",
  "Problematic species",
  "Pollution",
  "Urbanization",
  "Climate change",
  "Resource extraction",
  "Species exploitation",
  "Human disturbance",
  "Transports"
  
)

other <- other %>%
  mutate(Var2 = factor(Var2, levels = all_levels)) %>%
  complete(Var1, Var2, fill = list(Freq = 0)) %>%  
  group_by(catgeory) %>%   
  mutate(percentage = (Freq / sum(Freq)) * 100) %>%
  ungroup()

other$percentage[is.nan(other$percentage)] <- 0

other$percentage <- ifelse(other$percentage == 0.000000 &
                             other$Var1 == "Other",
                            0.2, other$percentage)


# other <- na.omit(other)

c <- ggplot(other, aes(x = Var2, y = percentage, fill = Var1)) +
  geom_bar(stat = "identity") +
  labs(title = "",
       x = "",
       y = "N2K sites (%)",
       fill = "Measure Type") +
  scale_fill_manual(values = c(
    "Measures preventing agricultural practices" = "#46a2da",
    "Measures supporting agricultural practices" = "#235284",
    "Measures of unspecified type related to agriculture" = "#b8e2f4",
    "Other" = "gray")) +
  ylim(c(0,65)) +
  ggtitle("c) Other sites") +
  theme_bw() +
  theme(title = element_text(size = 20),
        legend.text = element_text(size = 15),
        axis.title = element_text(size = 18),
        axis.text.x = element_text(angle = 45, vjust = 1, hjust = 1, size = 18),
        axis.text.y = element_text(size = 18),
        strip.text = element_text(size = 16))
c


d <- grid.arrange(a, b, c, ncol = 1, nrow = 3)

ggsave("D:/PhD/Agricultural manuscript/Pubblication/Acceptance files/Figure3a.png", 
       plot = a, dpi = 600, width = 14, height = 8)
ggsave("D:/PhD/Agricultural manuscript/Pubblication/Acceptance files/Figure3b.png", 
       plot = b, dpi = 600, width = 14, height = 8)
ggsave("D:/PhD/Agricultural manuscript/Pubblication/Acceptance files/Figure3c.png", 
       plot = c, dpi = 600, width = 14, height = 8)


ggsave("D:/PhD/Agricultural manuscript/Pubblication/Acceptance files/Figure3.png", 
       plot = d, dpi = 600, width = 15, height = 20)


#---------------FIG 5 FUNDING---------------------------------------------------------------------

#_DATA PREP------
df_act<-df[,c("SITECODE", "action")]
df_act$action<-sub("\\ .*", "", df_act$action)
df_act2<-merge(df_act, Conservation_actions_categories, all.x = T)
df_act2$abbreviation <- str_extract(df_act2$Category, "\\b\\w+(?=\\W*$)")

CA <- subset(df_act2, df_act2$abbreviation == "CA")
no_CA <- subset(df_act2, df_act2$abbreviation != "CA")

CA_fund <- df[df$SITECODE %in% CA$SITECODE, ]
noCA_fund <- df[df$SITECODE %in% no_CA$SITECODE, ]

# CA
funding_CA <- CA_fund[,c("SITECODE", "rank_list_2", "rank_list_21")]
funding_CA <- pivot_longer(funding_CA, 
                           cols = -SITECODE)

funding_CA <- funding_CA[,c(1,3)]
funding_CA<-na.omit(funding_CA)
funding_CA$action <- "Agriculture related"

# no CA
funding_noCA <- noCA_fund[,c("SITECODE", "rank_list_2", "rank_list_21")]
funding_noCA<- pivot_longer(funding_noCA, 
                            cols = -SITECODE)

funding_noCA <- funding_noCA[,c(1,3)]
funding_noCA<-na.omit(funding_noCA)
funding_noCA$action <- "Not agriculture related"

funding <- rbind(funding_CA, funding_noCA)
funding_coord <- merge(funding, sites, by = "SITECODE", all.x = T)

#__REMOVE DUPLICATES----

df_f_dupli <- funding_coord[!duplicated(funding_coord$SITECODE),]

df_f_dupli$longitude_latitude <- df_f_dupli$LONGITUDE*df_f_dupli$LATITUDE+df_f_dupli$LATITUDE

df.coord_dupli <- data.frame(cbind(coord_dupli = tapply(df_f_dupli$longitude_latitude, df_f_dupli$longitude_latitude, length),
                                   longitude_latitude = row.names(tapply(df_f_dupli$longitude_latitude,df_f_dupli$longitude_latitude,length))))

df_f_dupli2 <- merge(df_f_dupli,df.coord_dupli,by="longitude_latitude")
df_f_dupli2$coord_dupli <- as.numeric(as.character(df_f_dupli2$coord_dupli))

df.coord_dupli_yes <- subset(df_f_dupli2,df_f_dupli2$coord_dupli>=2)

vec <- sample(1:1000,nrow(df.coord_dupli_yes), replace=F)/10000000
df.coord_dupli_yes$LONGITUDE <- df.coord_dupli_yes$LONGITUDE+vec

df_f_dupli3 <- rbind(subset(df_f_dupli2,df_f_dupli2$coord_dupli<2),df.coord_dupli_yes)

funding_coord <- merge(subset(funding_coord, select = -c(LONGITUDE)),df_f_dupli3[,c("SITECODE","LONGITUDE")],by="SITECODE",all.x=F)

#___EU & CAP----
funding_coord$cap <- ifelse(funding_coord$value == "Other EU funding (e.g. CAP)", 1 , 0)

#create a mesh
mesh <- sdmTMB::make_mesh(funding_coord, 
                          xy_cols = c("LONGITUDE", "LATITUDE"), 
                          cutoff = 2) #this is the size of the triangles

funding_coord$SITECODE <- as.factor(funding_coord$SITECODE)

# model
model_cap <- sdmTMB(cap ~ action, data = funding_coord,
                    mesh = mesh,family = binomial(),spatial = "on",
                    control = sdmTMB::sdmTMBcontrol(newton_loops = 1))

sanity(model_cap) # looks good

p1_cap <- as.data.frame(pairs(emmeans(model_cap, "action", adjust = "bonf")))
p2_cap <- as.data.frame(emmeans(model_cap, "action", adjust = "bonf", type = "response"))

#____AUTOSPATIAL CORR-----
simulationOutput <- sdmTMB::dharma_residuals(
  simulated_response = simulate(model_cap, type = "mle-mvn",model=NA,nsim=200),  
  object=model_cap,
  plot = FALSE,
  return_DHARMa = TRUE,
  test_uniformity = TRUE,
  test_outliers = TRUE,
  test_dispersion = TRUE
)

simulationOutput2 <- recalculateResiduals(simulationOutput, group = funding_coord$SITECODE)
funding_coord_dupli<-funding_coord[! duplicated(funding_coord$SITECODE ),] 
testSpatialAutocorrelation(simulationOutput = simulationOutput2, x = funding_coord_dupli$LONGITUDE, y= funding_coord_dupli$LATITUDE)

#___PUBLIC----
funding_coord$public <- ifelse(funding_coord$value == "Public funding (e.g. state, region, county)", 1 , 0)

mesh <- sdmTMB::make_mesh(funding_coord, 
                          xy_cols = c("LONGITUDE", "LATITUDE"), 
                          cutoff = 2) #this is the size of the triangles

funding_coord$SITECODE <- as.factor(funding_coord$SITECODE)

# model
model_public <- sdmTMB(public ~ action, data = funding_coord,
                    mesh = mesh,family = binomial(),spatial = "on",
                    control = sdmTMB::sdmTMBcontrol(newton_loops = 1))

sanity(model_public) # looks good

p1_public <- as.data.frame(pairs(emmeans(model_public, "action", adjust = "bonf")))
p2_public <- as.data.frame(emmeans(model_public, "action", adjust = "bonf", type = "response"))

#____AUTOSPATIAL CORR-----
simulationOutput <- sdmTMB::dharma_residuals(
  simulated_response = simulate(model_public, type = "mle-mvn",model=NA,nsim=200),  
  object=model_public,
  plot = FALSE,
  return_DHARMa = TRUE,
  test_uniformity = TRUE,
  test_outliers = TRUE,
  test_dispersion = TRUE
)

simulationOutput2 <- recalculateResiduals(simulationOutput, group = funding_coord$SITECODE)
funding_coord_dupli<-funding_coord[! duplicated(funding_coord$SITECODE ),] 
testSpatialAutocorrelation(simulationOutput = simulationOutput2, x = funding_coord_dupli$LONGITUDE, y= funding_coord_dupli$LATITUDE)

#___LIFE----
funding_coord$LIFE <- ifelse(funding_coord$value == "LIFE", 1 , 0)

mesh <- sdmTMB::make_mesh(funding_coord, 
                          xy_cols = c("LONGITUDE", "LATITUDE"), 
                          cutoff = 2) #this is the size of the triangles

funding_coord$SITECODE <- as.factor(funding_coord$SITECODE)

# model
model_LIFE <- sdmTMB(LIFE ~ action, data = funding_coord,
                       mesh = mesh,family = binomial(),spatial = "on",
                       control = sdmTMB::sdmTMBcontrol(newton_loops = 1))

sanity(model_LIFE) # looks good

p1_life <- as.data.frame(pairs(emmeans(model_LIFE, "action", adjust = "bonf")))
p2_life <- as.data.frame(emmeans(model_LIFE, "action", adjust = "bonf", type = "response"))

#____AUTOSPATIAL CORR-----
simulationOutput <- sdmTMB::dharma_residuals(
  simulated_response = simulate(model_LIFE, type = "mle-mvn",model=NA,nsim=200),  
  object=model_LIFE,
  plot = FALSE,
  return_DHARMa = TRUE,
  test_uniformity = TRUE,
  test_outliers = TRUE,
  test_dispersion = TRUE
)

simulationOutput2 <- recalculateResiduals(simulationOutput, group = funding_coord$SITECODE)
funding_coord_dupli<-funding_coord[! duplicated(funding_coord$SITECODE ),] 
testSpatialAutocorrelation(simulationOutput = simulationOutput2, x = funding_coord_dupli$LONGITUDE, y= funding_coord_dupli$LATITUDE)


#__PLOT----------
# p_values
df_pvalues <- data.frame(funding = c("Public", "CAP", "LIFE"), 
                         p_value = c(p1_public$p.value, p1_cap$p.value, p1_life$p.value))
rbind(p1_public, p1_cap, p1_life)

# predictions intervals
p2_public$type <- "Public funding" 
p2_cap$type <- "CAP (and other EU funding)" 
p2_life$type <- "LIFE funding" 

df_p <- rbind(p2_public, p2_cap)
df_p <- rbind(df_p, p2_life)

df_p$perc <- df_p$prob * 100 
df_p$low <- df_p$lower.CL * 100
df_p$high <- df_p$upper.CL * 100

df_p$type <- factor(df_p$type, levels = c("Public funding",
                                          "CAP (and other EU funding)",
                                          "LIFE funding"))


f <- ggplot(df_p, aes(x = type, y = perc, fill = action)) +
  geom_bar(stat = "identity", position = position_dodge(width = 0.8), width = 0.8) +
  geom_errorbar(aes(ymin = low, ymax = high),
                position = position_dodge(width = 0.8),
                width = 0.4) +
  labs(x = "Type", y = "N2K (%)", fill = "Main action") +
  theme_minimal() +
  scale_fill_manual(values = c("Agriculture related" = "#218BA3", 
                               "Not agriculture related" = "#36454F")) +
  theme(legend.text=element_text(size=18),
        legend.title=element_text(size=18),
        axis.title = element_text(size = 18),
        axis.text.x = element_text(angle = 45, vjust = 1, hjust = 1, size = 18),
        axis.text.y = element_text(size = 18),
        axis.line = element_line(colour = "black"),
        axis.title.x=element_blank())

# df_p$type <- as.character(df_p$type)
# df_p <- mutate_all(df_p, ~ifelse(. == "CAP (and other EU funding)", "CAP", .))
# df_p$type <- factor(df_p$type, levels = c("Public funding",
#                                           "CAP",
#                                           "LIFE funding"))
# df_p$action <- factor(df_p$action, levels = c(1, 2), 
#                       labels = c("Agriculture related", "Not agriculture related"))
# # for presentation
# ggplot(df_p, aes(x = type, y = perc, fill = action)) +
#   geom_bar(stat = "identity", position = position_dodge(width = 0.8), width = 0.8) +
#   geom_errorbar(aes(ymin = low, ymax = high),
#                 position = position_dodge(width = 0.8),
#                 width = 0.4) +
#   labs(x = "Type", y = "% of Natura 2000 sites", fill = "Main conservation measure") +
#   theme_minimal() +
#   scale_fill_manual(values = c("Agriculture related" = "#218BA3", 
#                                "Not agriculture related" = "#36454F")) +
#   theme(legend.text=element_text(size=22),
#         legend.title=element_text(size=2),
#         axis.title = element_text(size = 26),
#         axis.text.x = element_text(angle = 45, vjust = 1, hjust = 1, size = 26),
#         axis.text.y = element_text(size = 22),
#         axis.line = element_line(colour = "black"),
#         axis.title.x=element_blank())
#         


ggsave("D:/PhD/Agricultural manuscript/Pubblication/Acceptance files/Figure5.png", 
       plot = f, dpi = 300, width = 12, height = 9)


#---------------FIG 4 UN_THREATS---------------------------------------------------------------------

sel_col <- grep("^threat_final|^un_threat_final", names(df), value = TRUE)
df_threat <- df[,c("SITECODE", sel_col)]
df_threat <- pivot_longer(df_threat, 
                         cols = -SITECODE) 
df_threat <- df_threat[,c(1,3)]
df_threat <- na.omit(df_threat)
colnames(df_threat)<-c("SITECODE", "threat") 
df_threat$code<-sub("\\ .*", "", df_threat$threat)
df_threat$code <- gsub("\\.$", "", df_threat$code)
df_threat$code <-gsub("-.*", "", df_threat$code)

threats_ca<-merge(df_threat, threats)
threats_ca$Cat <- str_extract(threats_ca$Category, "\\b\\w+(?=\\W*$)")

# remove everything thatit is not agriculture
threats_ca_ag <- threats_ca[!is.na(threats_ca$Classification),]
threats_ca_ag <- threats_ca_ag[order(threats_ca_ag$SITECODE), ]

#calculate percentage of sites with un agric threats
perc_sites <- (n_distinct(threats_ca_ag$SITECODE)/n_distinct(df$SITECODE))*100

# improve names
threats_ca_ag$Classification<-ifelse(threats_ca_ag$Classification=="I", "related to the presence of", threats_ca_ag$Classification)
threats_ca_ag$Classification<-ifelse(threats_ca_ag$Classification=="E", "related to the absence of", threats_ca_ag$Classification)
threats_ca_ag$Classification<-ifelse(threats_ca_ag$Classification=="U", "of unspecified type", threats_ca_ag$Classification)

# remove undefined threats
threats_ca_ok <- subset(threats_ca_ag, threats_ca_ag$Classification != "of unspecified type")

# check overall percentages
present <- subset(threats_ca_ok, threats_ca_ok$Classification == "related to the presence of")
perc_pr <- (n_distinct(present$SITECODE)/n_distinct(df$SITECODE))*100
absent <- subset(threats_ca_ok, threats_ca_ok$Classification == "related to the absence of")
perc_ab <- (n_distinct(absent$SITECODE)/n_distinct(df$SITECODE))*100

# Organize for plot
threats_ca_ok |> 
  filter(!is.na(Classification)) |> 
  group_by(Classification) |> 
  summarize(n = n())

p <- threats_ca_ok |> 
  filter(!is.na(Classification)) |> 
  group_by(grouping, Classification) |> 
  summarize(n = n())

p$Classification <- as.character(p$Classification)  
p$n <- as.numeric(p$n)  
p$grouping <- as.character(p$grouping)  
p$percentage <- (p$n/341)*100

# add small values for plotting purposes
p[nrow(p) + 1,] <- list("Agrochemicals", "related to the absence of", 0.0001, 0.0001)
p[nrow(p) + 1,] <- list("Cultivation changes", "related to the absence of", 0.0001, 0.0001)
p[nrow(p) + 1,] <- list("Agricultural infrastructures", "related to the absence of", 0.0001, 0.0001)
p[nrow(p) + 1,] <- list("Irrigation", "related to the absence of", 0.0001, 0.0001)
p[nrow(p) + 1,] <- list("Other", "related to the absence of", 0.0001, 0.0001)

# add wanted order to plot
p$grouping <- factor(p$grouping, levels = c(
  "Agrochemicals",
  "Cultivation changes",
  "Agricultural infrastructures",
  "Livestock farming",
  "Grazing practices",
  "Grasslands management",
  "Crop production",
  "Irrigation",
  "Other"
))

p$Classification <- factor(p$Classification, levels = c("related to the absence of", "related to the presence of"))

unt <- ggplot(p, aes(x = grouping, y = percentage, fill = Classification)) +
  geom_col(colour="black") +
  scale_fill_manual(values = c("related to the presence of" = "#7D0A0A",
                               "related to the absence of" = "#7D0A0A")) +
  facet_grid(Classification ~ .) +   # This arranges the plots vertically
  labs(x = "", y = "N2K (%)", title = "") +
  scale_y_continuous(breaks = c(0, 5, 10, 15)) +  
  ylim(0,20) +
  theme_bw() +
  theme(legend.position="none",
        axis.title = element_text(size = 15),
        axis.text.x = element_text(angle = 45, vjust = 1, hjust = 1, size = 15),
        axis.text.y = element_text(size = 15),
        strip.text = element_text(size = 16))

# # for presentation
# ggplot(p, aes(x = grouping, y = percentage, fill = Classification)) +
#   geom_col(colour="black") +
#   scale_fill_manual(values = c("related to the presence of" = "#7D0A0A",
#                                "related to the absence of" = "#7D0A0A")) +
#   facet_grid(Classification ~ .) +   # This arranges the plots vertically
#   labs(x = "", y = "% of Natura 2000 sites", title = "") +
#   scale_y_continuous(breaks = c(0, 5, 10, 15)) +  
#   ylim(0,20) +
#   theme_bw() +
#   theme(legend.position="none",
#         axis.title = element_text(size = 18),
#         axis.text.x = element_text(angle = 45, vjust = 1, hjust = 1, size = 16),
#         axis.text.y = element_text(size = 15),
#         strip.text = element_text(size = 16))


ggsave("D:/PhD/Agricultural manuscript/Pubblication/Acceptance files/Figure4.png", 
       plot = unt, dpi = 300, width = 8, height = 9)


#---------------SUPPL - SENSITIVITY ANALYSIS---------------------------------------------------------------------

# I included additional overlapping sites for this

# Open associated sites
selected_columns <- grep("^associated_sites", 
                         names(df), value = TRUE)
df_add_sites<-df[, selected_columns]
df_add_sites <- pivot_longer(df_add_sites, cols = everything())
df_add_sites<- na.omit(df_add_sites)
df_add_sites <- df_add_sites[,2]
colnames(df_add_sites)<-"site"
all_sites<-c(df_add_sites$site, df$site)
all_sites<-as.data.frame(all_sites)
all_sites$SITECODE<-gsub( " .*$", "", all_sites$all_sites) 
length(unique(all_sites$SITECODE))

# KM coverage #####

# merge
df_size <- merge(all_sites, sites, by = "SITECODE", all.x = TRUE)
df_size_unique <- df_size[!duplicated(df_size), ]

# calculate HA
sum(df_size_unique$AREAHA) # 7313891 ha
# 11608537 ha == 116085.37 km2
# calculate percentage of EU:
(116085.37/4225104)*100

#__BIOREGIONS-------------

# open data
bioregions <- read.csv("Natura2000_end2021_rev1_BIOREGION.csv")
mybioregions<-bioregions[bioregions$SITECODE %in% all_sites$SITECODE,]

mybior_t <- as.data.frame(table(mybioregions$BIOGEOGRAPHICREG))
colnames(mybior_t) <- c("bioregion", "mydata")

bior_t <- as.data.frame(table(bioregions$BIOGEOGRAPHICREG))
colnames(bior_t) <- c("bioregion", "overalldata")

bior <- merge(bior_t, mybior_t, by = "bioregion", all.x = T) 
bior[is.na(bior)] <- 0

# Clculate proportions
bior$myprop <- bior$mydata / sum(bior$mydata)
bior$overallprop <- bior$overalldata / sum(bior$overalldata)

# calculate expcted value if they would match the overall distrubtion
bior$expected <-  bior$overallprop * sum(bior$mydata) 

# test for each bior
chisq.test(bior[1, c(3, 6)], correct = FALSE)
chisq.test(bior[2, c(3, 6)], correct = FALSE)
chisq.test(bior[3, c(3, 6)], correct = FALSE)
chisq.test(bior[4, c(3, 6)], correct = FALSE)
chisq.test(bior[5, c(3, 6)], correct = FALSE)
chisq.test(bior[6, c(3, 6)], correct = FALSE)
chisq.test(bior[7, c(3, 6)], correct = FALSE)
chisq.test(bior[8, c(3, 6)], correct = FALSE)
chisq.test(bior[9, c(3, 6)], correct = FALSE)
chisq.test(bior[10, c(3, 6)], correct = FALSE)
chisq.test(bior[11, c(3, 6)], correct = FALSE)
chisq.test(bior[12, c(3, 6)], correct = FALSE)
chisq.test(bior[13, c(3, 6)], correct = FALSE)
chisq.test(bior[14, c(3, 6)], correct = FALSE)

# Plot
df_long_b <- pivot_longer(bior, cols = c(mydata, expected), 
                          names_to = "Type", values_to = "Count")

df_long_b$Type <- ifelse(df_long_b$Type == "expected", "Expected value", "Obtained value")

df_long_b$Type <- factor(df_long_b$Type, levels = c("Obtained value", "Expected value"))

ggplot(df_long_b, aes(x = bioregion, y = Count, fill = Type)) +
  geom_bar(stat = "identity", position = position_dodge(width = 0.8), width = 0.8) +
  labs(x = "", y = "Number of sites", title = "a) Bioregions", ) +
  theme_minimal() +
  scale_fill_manual(values = c("Expected value" = "#669bbc",
                               "Obtained value" = "#003049"),
                    breaks = c("Obtained value", "Expected value"), 
                    name = "Legend") +
  theme(legend.text=element_text(size=12),
        legend.title=element_text(size=12),
        title = element_text(size = 12),
        axis.title = element_text(size = 10),
        axis.text.x = element_text(angle = 45, vjust = 1, hjust = 1, size = 10),
        axis.text.y = element_text(size = 10),
        axis.line = element_line(colour = "black"),
        axis.title.x=element_blank())


#__THREATS--------

# Organize data
threats_sites <- threats_sites[, c(1,8)]
threats <- read_excel("threats_updated.xlsx")
threats$threatsname <- threats$text
threats <- threats[, c(3, 10)]

df_threats <- merge(threats_sites, threats, by = "threatsname", all.x = T)
df_threats <- na.omit(df_threats)

mythreats <- df_threats[df_threats$SITECODE %in% all_sites$SITECODE,] 

df_myt <- as.data.frame(table(mythreats$Category))
colnames(df_myt) <- c("Category", "mythreats")

df_allt <- as.data.frame(table(df_threats$Category))
colnames(df_allt) <- c("Category", "allthreats")

df_t <- merge(df_allt, df_myt, by = "Category")
df_t$overallprop <- df_t$allthreats / sum(df_t$allthreats)
df_t$expected <- df_t$overallprop * sum(df_t$mythreats)

chisq.test(df_t[1, c(3, 5)], correct = FALSE)
chisq.test(bior[2, c(3, 6)], correct = FALSE)
chisq.test(bior[3, c(3, 6)], correct = FALSE)
chisq.test(bior[4, c(3, 6)], correct = FALSE)
chisq.test(bior[5, c(3, 6)], correct = FALSE)
chisq.test(bior[6, c(3, 6)], correct = FALSE)
chisq.test(bior[7, c(3, 6)], correct = FALSE)
chisq.test(bior[8, c(3, 6)], correct = FALSE)
chisq.test(bior[9, c(3, 6)], correct = FALSE)
chisq.test(bior[10, c(3, 6)], correct = FALSE)
chisq.test(bior[11, c(3, 6)], correct = FALSE)
chisq.test(bior[12, c(3, 6)], correct = FALSE)
chisq.test(bior[13, c(3, 6)], correct = FALSE)
chisq.test(bior[14, c(3, 6)], correct = FALSE)

# Plot
df_t$expected <-  df_t$overallprop * sum(df_t$mythreats)

df_t$short <-  c("Agriculture",
                 "Species exploitation",
                 "Climate change",
                 "Geological events",
                 "Human disturbances",
                 "Problematic species",
                 "Resource extractions",
                 "Natural processes",
                 "Natural System changes",
                 "Other",
                 "Pollution",
                 "Forestry",
                 "Transports",
                 "Urbanisation"
)

df_long <- pivot_longer(df_t, cols = c(mythreats, expected), 
                        names_to = "Type", values_to = "Count")

df_long$Type <- ifelse(df_long$Type == "expected", "Expected value", "Obtained value")

df_long$short <-  factor(df_long$short, levels = c("Agriculture",
                                                   "Forestry",
                                                   "Resource extractions",
                                                   "Transports",
                                                   "Urbanisation",
                                                   "Species exploitation",
                                                   "Human disturbances",
                                                   "Pollution",
                                                   "Problematic species",
                                                   "Natural System changes",
                                                   "Natural processes",
                                                   "Geological events",
                                                   "Climate change",
                                                   "Other"))


df_long$Type <- factor(df_long$Type, levels = c("Obtained value", "Expected value"))

ggplot(df_long, aes(x = short, y = Count, fill = Type)) +
  geom_bar(stat = "identity", position = position_dodge(width = 0.8), width = 0.8) +
  labs(x = "", y = "Number of threats", title = "b) Threats", ) +
  theme_minimal() +
  scale_fill_manual(values = c("Expected value" = "#669bbc",
                               "Obtained value" = "#003049"),
                    breaks = c("Obtained value", "Expected value"), 
                    name = "Legend") +
  theme(legend.text=element_text(size=12),
        legend.title=element_text(size=12),
        title = element_text(size = 12),
        axis.title = element_text(size = 10),
        axis.text.x = element_text(angle = 45, vjust = 1, hjust = 1, size = 10),
        axis.text.y = element_text(size = 10),
        axis.line = element_line(colour = "black"),
        axis.title.x=element_blank())


#__SIZE----------
sites <- read.csv("Natura2000_end2021_rev1_NATURA2000SITES.csv")
mysites<-sites[sites$SITECODE %in% all_sites$SITECODE,] 

# Create breaks based on quantiles of the mydata AREAHA
sites <- na.omit(sites)
breaks_quantile <- quantile(sites$AREAHA, probs = seq(0, 1, by = 0.20))

# Apply these quantile-based breaks to both datasets
mysites$size_category <- cut(mysites$AREAHA, 
                             breaks = breaks_quantile, 
                             include.lowest = TRUE, 
                             labels = c("Very small", "Small", "Medium", "Large", "Very large"))

sites$size_category <- cut(sites$AREAHA, 
                           breaks = breaks_quantile, 
                           include.lowest = TRUE, 
                           labels = c("Very small", "Small", "Medium", "Large", "Very large"))

df_mysites <- as.data.frame(table(mysites$size_category))
df_sites <- as.data.frame(table(sites$size_category))

colnames(df_mysites) <- c("Size", "mysites")
colnames(df_sites) <- c("Size", "sites")

df_s <- merge(df_sites, df_mysites)
df_s$overallprop <- df_s$sites / sum(df_s$sites)
df_s$expected <- df_s$overallprop * sum(df_s$mysites)

# Test
chisq.test(df_s[1, c(3, 5)], correct = FALSE)
chisq.test(df_s[2, c(3, 5)], correct = FALSE)
chisq.test(df_s[3, c(3, 5)], correct = FALSE)
chisq.test(df_s[4, c(3, 5)], correct = FALSE)
chisq.test(df_s[5, c(3, 5)], correct = FALSE)

# Plot
df_s$expected <-  df_s$overallprop * sum(df_s$mysites)

df_s <- pivot_longer(df_s, cols = c(mysites, expected), 
                     names_to = "Type", values_to = "Count")

df_s$Type <- ifelse(df_s$Type == "expected", "Expected value", "Obtained value")

df_s$Type <- factor(df_s$Type, levels = c("Obtained value", "Expected value"))

df_s$Size <- factor(df_s$Size, levels = c("Very small",
                                          "Small",
                                          "Medium",
                                          "Large",
                                          "Very large"))

ggplot(df_s, aes(x = Size, y = Count, fill = Type)) +
  geom_bar(stat = "identity", position = position_dodge(width = 0.8), width = 0.8) +
  labs(x = "", y = "Number of sites", title = "c) Size", ) +
  theme_minimal() +
  scale_fill_manual(values = c("Expected value" = "#669bbc",
                               "Obtained value" = "#003049"),
                    breaks = c("Obtained value", "Expected value"), 
                    name = "Legend") +
  theme(legend.text=element_text(size=12),
        legend.title=element_text(size=12),
        title = element_text(size = 12),
        axis.title = element_text(size = 10),
        axis.text.x = element_text(angle = 45, vjust = 1, hjust = 1, size = 10),
        axis.text.y = element_text(size = 10),
        axis.line = element_line(colour = "black"),
        axis.title.x=element_blank())
